# Supplementary material for: Engineering oxygen nonbonding states in high entropy hydroxides for scalable water oxidation
Source: Nat Commun. 2025 Jul 18;16:6624. doi: 10.1038/s41467-025-61766-2 (PMC12274509; doi:10.1038/s41467-025-61766-2)
Supplement: Supplementary file 3 — Source Data [file 41467_2025_61766_MOESM3_ESM.xlsx]

## Sheet: Figure 2b
10	1194
10.0197	1203
10.0393	1210
10.0589	1193
10.0786	1250
10.0983	1195
10.1179	1203
10.1375	1211
10.1572	1181
10.1769	1201
10.1965	1235
10.2162	1220
10.2358	1224
10.2555	1225
10.2751	1243
10.2948	1286
10.3144	1275
10.3341	1277
10.3537	1226
10.3734	1215
10.393	1174
10.4127	1129
10.4323	1261
10.452	1231
10.4716	1189
10.4913	1199
10.5109	1226
10.5306	1278
10.5502	1190
10.5699	1259
10.5895	1247
10.6092	1226
10.6288	1267
10.6485	1212
10.6681	1263
10.6878	1257
10.7074	1223
10.7271	1268
10.7467	1231
10.7664	1273
10.786	1259
10.8057	1302
10.8253	1310
10.845	1243
10.8646	1231
10.8843	1255
10.904	1247
10.9236	1346
10.9433	1340
10.9629	1353
10.9825	1337
11.0022	1317
11.0219	1410
11.0415	1366
11.0611	1461
11.0808	1566
11.1005	1512
11.1201	1565
11.1398	1625
11.1594	1670
11.1791	1666
11.1987	1773
11.2184	1879
11.238	1916
11.2577	2119
11.2773	2275
11.297	2399
11.3166	2492
11.3363	2617
11.3559	2788
11.3756	2918
11.3952	3014
11.4149	3108
11.4345	3167
11.4542	3124
11.4738	2898
11.4935	2695
11.5131	2554
11.5328	2329
11.5524	2050
11.5721	1898
11.5917	1701
11.6114	1600
11.631	1495
11.6507	1507
11.6703	1443
11.69	1346
11.7096	1336
11.7293	1370
11.7489	1309
11.7686	1305
11.7882	1263
11.8079	1301
11.8276	1370
11.8472	1278
11.8668	1269
11.8865	1220
11.9062	1345
11.9258	1231
11.9454	1226
11.9651	1264
11.9848	1225
12.0044	1221
12.0241	1248
12.0437	1265
12.0634	1200
12.083	1295
12.1027	1218
12.1223	1304
12.142	1287
12.1616	1252
12.1813	1244
12.2009	1202
12.2206	1279
12.2402	1209
12.2599	1268
12.2795	1182
12.2992	1267
12.3188	1159
12.3385	1236
12.3581	1280
12.3778	1207
12.3974	1247
12.4171	1229
12.4367	1226
12.4564	1246
12.476	1243
12.4957	1174
12.5153	1265
12.535	1161
12.5546	1198
12.5743	1240
12.5939	1208
12.6136	1191
12.6332	1212
12.6529	1243
12.6725	1251
12.6922	1216
12.7119	1198
12.7315	1174
12.7512	1201
12.7708	1207
12.7904	1201
12.8101	1196
12.8298	1211
12.8494	1171
12.8691	1169
12.8887	1165
12.9084	1237
12.928	1184
12.9477	1236
12.9673	1236
12.987	1219
13.0066	1195
13.0263	1210
13.0459	1191
13.0656	1199
13.0852	1216
13.1049	1203
13.1245	1215
13.1442	1188
13.1638	1226
13.1835	1236
13.2031	1173
13.2228	1218
13.2424	1277
13.2621	1130
13.2817	1195
13.3014	1142
13.321	1219
13.3407	1276
13.3603	1239
13.38	1166
13.3996	1204
13.4193	1286
13.4389	1198
13.4586	1191
13.4782	1183
13.4979	1211
13.5175	1234
13.5372	1208
13.5568	1204
13.5765	1211
13.5961	1167
13.6158	1220
13.6355	1258
13.6551	1240
13.6747	1262
13.6944	1250
13.7141	1211
13.7337	1193
13.7534	1271
13.773	1131
13.7927	1294
13.8123	1213
13.832	1205
13.8516	1183
13.8713	1200
13.8909	1239
13.9106	1181
13.9302	1217
13.9499	1176
13.9695	1255
13.9892	1219
14.0088	1197
14.0285	1163
14.0481	1218
14.0678	1182
14.0874	1185
14.1071	1137
14.1267	1193
14.1464	1246
14.166	1177
14.1857	1185
14.2053	1213
14.225	1189
14.2446	1256
14.2643	1252
14.2839	1189
14.3036	1258
14.3232	1325
14.3429	1233
14.3625	1298
14.3822	1155
14.4018	1187
14.4215	1247
14.4411	1236
14.4608	1217
14.4804	1198
14.5001	1186
14.5198	1227
14.5394	1196
14.559	1208
14.5787	1274
14.5983	1146
14.618	1238
14.6377	1199
14.6573	1220
14.677	1227
14.6966	1225
14.7163	1174
14.7359	1195
14.7556	1184
14.7752	1214
14.7949	1244
14.8145	1219
14.8342	1221
14.8538	1235
14.8735	1237
14.8931	1244
14.9128	1231
14.9324	1189
14.9521	1231
14.9717	1253
14.9914	1250
15.011	1219
15.0307	1268
15.0503	1227
15.07	1291
15.0896	1221
15.1093	1275
15.1289	1194
15.1486	1238
15.1682	1259
15.1879	1238
15.2075	1257
15.2272	1235
15.2468	1240
15.2665	1289
15.2861	1279
15.3058	1225
15.3254	1232
15.3451	1219
15.3648	1208
15.3844	1260
15.404	1262
15.4237	1273
15.4434	1244
15.463	1273
15.4826	1236
15.5023	1284
15.522	1235
15.5416	1213
15.5613	1182
15.5809	1253
15.6006	1257
15.6202	1200
15.6399	1293
15.6595	1313
15.6792	1288
15.6988	1280
15.7185	1247
15.7381	1262
15.7578	1275
15.7774	1281
15.7971	1209
15.8167	1266
15.8364	1331
15.856	1323
15.8757	1279
15.8953	1299
15.915	1308
15.9346	1297
15.9543	1285
15.9739	1305
15.9936	1236
16.0132	1272
16.0329	1269
16.0525	1283
16.0722	1329
16.0918	1291
16.1115	1324
16.1311	1329
16.1508	1254
16.1704	1312
16.1901	1316
16.2097	1404
16.2294	1292
16.2491	1312
16.2687	1304
16.2884	1312
16.308	1305
16.3276	1276
16.3473	1318
16.3669	1346
16.3866	1353
16.4063	1355
16.4259	1332
16.4456	1338
16.4652	1314
16.4849	1330
16.5045	1286
16.5242	1412
16.5438	1346
16.5635	1347
16.5831	1327
16.6028	1314
16.6224	1341
16.6421	1331
16.6617	1340
16.6814	1349
16.701	1263
16.7207	1359
16.7403	1358
16.76	1458
16.7796	1301
16.7993	1322
16.8189	1325
16.8386	1365
16.8582	1359
16.8779	1347
16.8975	1352
16.9172	1365
16.9368	1362
16.9565	1355
16.9761	1364
16.9958	1316
17.0154	1340
17.0351	1283
17.0547	1412
17.0744	1369
17.094	1385
17.1137	1386
17.1333	1381
17.153	1397
17.1727	1384
17.1923	1405
17.212	1361
17.2316	1388
17.2512	1439
17.2709	1383
17.2905	1371
17.3102	1411
17.3299	1370
17.3495	1340
17.3692	1421
17.3888	1410
17.4085	1367
17.4281	1405
17.4478	1476
17.4674	1426
17.4871	1419
17.5067	1391
17.5264	1450
17.546	1426
17.5657	1344
17.5853	1423
17.605	1440
17.6246	1445
17.6443	1469
17.6639	1436
17.6836	1426
17.7032	1431
17.7229	1358
17.7425	1475
17.7622	1388
17.7818	1451
17.8015	1472
17.8211	1420
17.8408	1558
17.8604	1431
17.8801	1420
17.8997	1444
17.9194	1506
17.939	1480
17.9587	1415
17.9783	1523
17.998	1478
18.0176	1494
18.0373	1488
18.057	1442
18.0766	1434
18.0963	1454
18.1159	1507
18.1355	1513
18.1552	1482
18.1748	1447
18.1945	1545
18.2142	1622
18.2338	1582
18.2535	1483
18.2731	1436
18.2928	1517
18.3124	1589
18.3321	1482
18.3517	1563
18.3714	1551
18.391	1510
18.4107	1591
18.4303	1539
18.45	1546
18.4696	1572
18.4893	1506
18.5089	1556
18.5286	1548
18.5482	1566
18.5679	1604
18.5875	1523
18.6072	1492
18.6268	1609
18.6465	1574
18.6661	1516
18.6858	1537
18.7054	1602
18.7251	1531
18.7447	1533
18.7644	1506
18.784	1547
18.8037	1566
18.8233	1610
18.843	1522
18.8626	1551
18.8823	1609
18.9019	1597
18.9216	1664
18.9413	1542
18.9609	1683
18.9806	1620
19.0002	1614
19.0199	1613
19.0395	1633
19.0591	1605
19.0788	1607
19.0984	1592
19.1181	1570
19.1378	1558
19.1574	1654
19.1771	1618
19.1967	1624
19.2164	1593
19.236	1638
19.2557	1634
19.2753	1590
19.295	1615
19.3146	1660
19.3343	1636
19.3539	1660
19.3736	1596
19.3932	1580
19.4129	1579
19.4325	1680
19.4522	1567
19.4718	1642
19.4915	1608
19.5111	1605
19.5308	1642
19.5504	1650
19.5701	1577
19.5897	1639
19.6094	1589
19.629	1633
19.6487	1660
19.6683	1636
19.688	1633
19.7076	1645
19.7273	1706
19.7469	1701
19.7666	1677
19.7862	1685
19.8059	1633
19.8255	1643
19.8452	1628
19.8649	1656
19.8845	1675
19.9042	1736
19.9238	1714
19.9434	1708
19.9631	1662
19.9827	1667
20.0024	1673
20.0221	1617
20.0417	1722
20.0614	1636
20.081	1615
20.1007	1757
20.1203	1687
20.14	1615
20.1596	1688
20.1793	1693
20.1989	1681
20.2186	1702
20.2382	1756
20.2579	1716
20.2775	1679
20.2972	1729
20.3168	1714
20.3365	1673
20.3561	1761
20.3758	1683
20.3954	1777
20.4151	1780
20.4347	1718
20.4544	1743
20.474	1780
20.4937	1765
20.5133	1720
20.533	1772
20.5526	1770
20.5723	1754
20.5919	1773
20.6116	1794
20.6312	1730
20.6509	1726
20.6705	1784
20.6902	1759
20.7098	1790
20.7295	1837
20.7492	1771
20.7688	1695
20.7885	1750
20.8081	1794
20.8278	1782
20.8474	1897
20.867	1724
20.8867	1761
20.9064	1763
20.926	1706
20.9457	1733
20.9653	1729
20.985	1747
21.0046	1793
21.0243	1809
21.0439	1777
21.0636	1804
21.0832	1717
21.1029	1743
21.1225	1815
21.1422	1708
21.1618	1769
21.1815	1810
21.2011	1751
21.2208	1845
21.2404	1812
21.2601	1863
21.2797	1723
21.2994	1794
21.319	1827
21.3387	1743
21.3583	1777
21.378	1781
21.3976	1796
21.4173	1748
21.4369	1803
21.4566	1775
21.4762	1823
21.4959	1760
21.5155	1803
21.5352	1802
21.5548	1868
21.5745	1757
21.5941	1805
21.6138	1822
21.6334	1811
21.6531	1711
21.6728	1768
21.6924	1780
21.7121	1793
21.7317	1757
21.7513	1896
21.771	1842
21.7907	1753
21.8103	1796
21.83	1899
21.8496	1819
21.8693	1834
21.8889	1794
21.9086	1797
21.9282	1842
21.9479	1821
21.9675	1901
21.9872	1901
22.0068	1803
22.0265	1822
22.0461	1878
22.0658	1865
22.0854	1762
22.1051	1851
22.1247	1950
22.1444	1813
22.164	1832
22.1837	1750
22.2033	1870
22.223	1766
22.2426	1742
22.2623	1714
22.2819	1762
22.3016	1937
22.3212	1851
22.3409	1851
22.3605	1909
22.3802	1897
22.3998	1840
22.4195	1837
22.4391	1810
22.4588	1850
22.4784	1929
22.4981	1886
22.5177	1968
22.5374	1889
22.5571	1837
22.5767	1841
22.5964	1898
22.616	1938
22.6356	1941
22.6553	1922
22.6749	1911
22.6946	1985
22.7143	1931
22.7339	1872
22.7536	1951
22.7732	2019
22.7929	1957
22.8125	1938
22.8322	2034
22.8518	2066
22.8715	2069
22.8911	2026
22.9108	2057
22.9304	2175
22.9501	2064
22.9697	2199
22.9894	2225
23.009	2265
23.0287	2243
23.0483	2310
23.068	2367
23.0876	2369
23.1073	2459
23.1269	2495
23.1466	2552
23.1662	2614
23.1859	2587
23.2055	2660
23.2252	2630
23.2448	2628
23.2645	2539
23.2841	2490
23.3038	2515
23.3234	2414
23.3431	2380
23.3627	2302
23.3824	2279
23.402	2186
23.4217	2239
23.4413	2150
23.461	2152
23.4807	2209
23.5003	2115
23.52	2076
23.5396	2142
23.5592	2018
23.5789	2109
23.5986	2130
23.6182	2135
23.6379	2116
23.6575	2170
23.6772	2056
23.6968	2152
23.7165	2181
23.7361	2112
23.7558	2122
23.7754	2162
23.7951	2082
23.8147	2250
23.8344	2208
23.854	2112
23.8737	2183
23.8933	2105
23.913	2283
23.9326	2247
23.9523	2354
23.9719	2350
23.9916	2304
24.0112	2353
24.0309	2325
24.0505	2277
24.0702	2347
24.0898	2367
24.1095	2402
24.1291	2328
24.1488	2380
24.1684	2441
24.1881	2351
24.2077	2368
24.2274	2367
24.247	2389
24.2667	2378
24.2863	2350
24.306	2288
24.3256	2363
24.3453	2320
24.365	2280
24.3846	2365
24.4043	2355
24.4239	2302
24.4435	2384
24.4632	2317
24.4829	2361
24.5025	2394
24.5222	2263
24.5418	2354
24.5615	2330
24.5811	2356
24.6008	2450
24.6204	2435
24.6401	2423
24.6597	2449
24.6794	2452
24.699	2511
24.7187	2353
24.7383	2481
24.758	2434
24.7776	2393
24.7973	2310
24.8169	2439
24.8366	2445
24.8562	2407
24.8759	2503
24.8955	2424
24.9152	2447
24.9348	2497
24.9545	2351
24.9741	2397
24.9938	2365
25.0134	2442
25.0331	2381
25.0527	2476
25.0724	2523
25.092	2497
25.1117	2436
25.1313	2469
25.151	2454
25.1706	2463
25.1903	2501
25.2099	2472
25.2296	2454
25.2492	2544
25.2689	2480
25.2886	2392
25.3082	2454
25.3279	2403
25.3475	2463
25.3672	2419
25.3868	2541
25.4065	2522
25.4261	2433
25.4458	2491
25.4654	2360
25.4851	2409
25.5047	2468
25.5244	2381
25.544	2412
25.5637	2361
25.5833	2407
25.603	2371
25.6226	2411
25.6423	2395
25.6619	2380
25.6816	2409
25.7012	2391
25.7209	2366
25.7405	2373
25.7602	2321
25.7798	2351
25.7995	2383
25.8191	2351
25.8388	2408
25.8584	2331
25.8781	2258
25.8977	2323
25.9174	2329
25.937	2304
25.9567	2312
25.9763	2271
25.996	2287
26.0156	2206
26.0353	2280
26.0549	2282
26.0746	2235
26.0942	2225
26.1139	2146
26.1335	2188
26.1532	2186
26.1729	2220
26.1925	2115
26.2122	2141
26.2318	2221
26.2514	2081
26.2711	2131
26.2908	2180
26.3104	2114
26.3301	2118
26.3497	2081
26.3694	2063
26.389	1992
26.4087	2019
26.4283	1977
26.448	2016
26.4676	2101
26.4873	1992
26.5069	1969
26.5266	1946
26.5462	1986
26.5659	2048
26.5855	1877
26.6052	1957
26.6248	1940
26.6445	1950
26.6641	1865
26.6838	1943
26.7034	1906
26.7231	1833
26.7427	1833
26.7624	1851
26.782	1912
26.8017	1817
26.8213	1829
26.841	1850
26.8606	1801
26.8803	1830
26.8999	1717
26.9196	1771
26.9392	1721
26.9589	1743
26.9785	1685
26.9982	1699
27.0178	1624
27.0375	1691
27.0572	1711
27.0768	1675
27.0965	1674
27.1161	1772
27.1358	1624
27.1554	1731
27.1751	1610
27.1947	1637
27.2144	1668
27.234	1647
27.2537	1608
27.2733	1585
27.293	1519
27.3126	1564
27.3323	1564
27.3519	1526
27.3716	1534
27.3912	1451
27.4109	1471
27.4305	1449
27.4502	1494
27.4698	1523
27.4895	1519
27.5091	1465
27.5288	1431
27.5484	1490
27.5681	1469
27.5877	1385
27.6074	1372
27.627	1383
27.6467	1372
27.6663	1399
27.686	1398
27.7056	1443
27.7253	1396
27.7449	1342
27.7646	1423
27.7842	1384
27.8039	1379
27.8235	1352
27.8432	1330
27.8629	1301
27.8825	1374
27.9021	1320
27.9218	1310
27.9414	1339
27.9611	1348
27.9808	1306
28.0004	1257
28.0201	1272
28.0397	1249
28.0594	1333
28.079	1284
28.0987	1320
28.1183	1278
28.138	1230
28.1576	1339
28.1773	1287
28.1969	1213
28.2166	1281
28.2362	1205
28.2559	1247
28.2755	1224
28.2952	1218
28.3148	1161
28.3345	1240
28.3541	1160
28.3738	1223
28.3934	1185
28.4131	1201
28.4327	1163
28.4524	1173
28.472	1175
28.4917	1152
28.5113	1233
28.531	1175
28.5506	1150
28.5703	1116
28.5899	1158
28.6096	1165
28.6292	1113
28.6489	1061
28.6685	1140
28.6882	1213
28.7078	1174
28.7275	1107
28.7471	1110
28.7668	1160
28.7864	1193
28.8061	1136
28.8257	1163
28.8454	1128
28.8651	1084
28.8847	1109
28.9044	1123
28.924	1111
28.9437	1106
28.9633	1105
28.983	1082
29.0026	1116
29.0223	1092
29.0419	1158
29.0616	1115
29.0812	1108
29.1009	1143
29.1205	1042
29.1402	1072
29.1598	1117
29.1795	1083
29.1991	1106
29.2188	1079
29.2384	1063
29.2581	1093
29.2777	1037
29.2974	1056
29.317	1043
29.3367	1076
29.3563	1099
29.376	1039
29.3956	1081
29.4153	1112
29.4349	1046
29.4546	1034
29.4742	983
29.4939	1054
29.5135	1043
29.5332	983
29.5528	1031
29.5725	1075
29.5921	1006
29.6118	1004
29.6314	1059
29.6511	1010
29.6708	1048
29.6904	1066
29.71	1053
29.7297	981
29.7493	1042
29.769	1046
29.7887	951
29.8083	1037
29.828	1003
29.8476	995
29.8673	1044
29.8869	1013
29.9066	980
29.9262	1048
29.9459	1025
29.9655	1064
29.9852	967
30.0048	1018
30.0245	990
30.0441	1029
30.0638	1057
30.0834	1016
30.1031	1029
30.1227	998
30.1424	998
30.162	1004
30.1817	982
30.2013	1002
30.221	1033
30.2406	1001
30.2603	1026
30.2799	1037
30.2996	995
30.3192	1015
30.3389	960
30.3585	961
30.3782	1023
30.3978	1044
30.4175	1035
30.4371	1016
30.4568	1036
30.4764	1012
30.4961	1016
30.5157	1023
30.5354	908
30.5551	963
30.5747	985
30.5943	996
30.614	972
30.6336	990
30.6533	1012
30.673	965
30.6926	926
30.7123	1040
30.7319	1001
30.7516	970
30.7712	1063
30.7909	1012
30.8105	969
30.8302	1001
30.8498	1013
30.8695	981
30.8891	1038
30.9088	977
30.9284	998
30.9481	1019
30.9677	1022
30.9874	1018
31.007	1019
31.0267	965
31.0463	982
31.066	1020
31.0856	973
31.1053	1004
31.1249	926
31.1446	1019
31.1642	994
31.1839	973
31.2035	975
31.2232	1007
31.2428	942
31.2625	1049
31.2821	924
31.3018	1015
31.3214	902
31.3411	976
31.3607	942
31.3804	1015
31.4	905
31.4197	1021
31.4394	994
31.459	1034
31.4786	933
31.4983	955
31.5179	930
31.5376	1040
31.5572	936
31.5769	1056
31.5966	979
31.6162	996
31.6359	959
31.6555	982
31.6752	971
31.6948	984
31.7145	994
31.7341	972
31.7538	950
31.7734	937
31.7931	978
31.8127	994
31.8324	976
31.852	924
31.8717	974
31.8913	986
31.911	962
31.9306	905
31.9503	929
31.9699	908
31.9896	967
32.0092	999
32.0289	964
32.0485	973
32.0682	988
32.0878	960
32.1075	961
32.1271	952
32.1468	944
32.1664	935
32.1861	899
32.2057	927
32.2254	980
32.245	963
32.2647	920
32.2843	946
32.304	894
32.3237	882
32.3433	936
32.3629	880
32.3826	919
32.4023	912
32.4219	934
32.4415	961
32.4612	939
32.4808	966
32.5005	922
32.5202	885
32.5398	958
32.5595	916
32.5791	898
32.5988	935
32.6184	940
32.6381	934
32.6577	930
32.6774	948
32.697	911
32.7167	954
32.7363	927
32.756	869
32.7756	937
32.7953	908
32.8149	858
32.8346	936
32.8542	916
32.8739	942
32.8935	890
32.9132	916
32.9328	942
32.9525	862
32.9721	942
32.9918	882
33.0114	907
33.0311	979
33.0507	933
33.0704	932
33.09	921
33.1097	954
33.1293	954
33.149	958
33.1686	1003
33.1883	951
33.2079	973
33.2276	936
33.2473	1021
33.2669	1001
33.2865	1012
33.3062	1039
33.3259	1014
33.3455	1037
33.3651	1023
33.3848	957
33.4045	973
33.4241	1013
33.4438	904
33.4634	897
33.4831	915
33.5027	959
33.5224	959
33.542	885
33.5617	913
33.5813	928
33.601	897
33.6206	940
33.6403	960
33.6599	1009
33.6796	939
33.6992	1014
33.7189	1024
33.7385	1018
33.7582	1045
33.7778	1059
33.7975	1036
33.8171	1143
33.8368	1183
33.8564	1200
33.8761	1287
33.8957	1381
33.9154	1475
33.935	1526
33.9547	1664
33.9743	1754
33.994	1725
34.0136	1786
34.0333	1769
34.0529	1642
34.0726	1614
34.0922	1473
34.1119	1483
34.1315	1372
34.1512	1268
34.1709	1183
34.1905	1166
34.2101	1082
34.2298	1005
34.2495	985
34.2691	1045
34.2888	1008
34.3084	968
34.3281	1005
34.3477	1002
34.3674	926
34.387	937
34.4067	906
34.4263	971
34.446	990
34.4656	959
34.4853	946
34.5049	972
34.5246	956
34.5442	898
34.5639	917
34.5835	923
34.6032	970
34.6228	928
34.6425	929
34.6621	961
34.6818	928
34.7014	926
34.7211	926
34.7407	880
34.7604	892
34.78	965
34.7997	860
34.8193	942
34.839	906
34.8586	877
34.8783	911
34.8979	871
34.9176	894
34.9372	860
34.9569	885
34.9765	927
34.9962	931
35.0159	875
35.0355	855
35.0551	857
35.0748	904
35.0945	871
35.1141	899
35.1337	875
35.1534	843
35.1731	873
35.1927	890
35.2124	862
35.232	882
35.2517	867
35.2713	914
35.291	855
35.3106	881
35.3303	920
35.3499	863
35.3696	851
35.3892	857
35.4089	880
35.4285	910
35.4482	926
35.4678	897
35.4875	826
35.5071	891
35.5268	858
35.5464	886
35.5661	873
35.5857	874
35.6054	878
35.625	851
35.6447	876
35.6643	892
35.684	898
35.7036	879
35.7233	891
35.7429	875
35.7626	879
35.7822	843
35.8019	866
35.8215	899
35.8412	866
35.8608	853
35.8805	930
35.9001	844
35.9198	885
35.9395	846
35.9591	816
35.9787	840
35.9984	822
36.0181	899
36.0377	870
36.0573	859
36.077	848
36.0967	879
36.1163	797
36.136	849
36.1556	894
36.1753	876
36.1949	832
36.2146	849
36.2342	902
36.2539	880
36.2735	874
36.2932	922
36.3128	884
36.3325	906
36.3521	825
36.3718	841
36.3914	857
36.4111	908
36.4307	980
36.4504	863
36.47	809
36.4897	923
36.5093	888
36.529	869
36.5486	948
36.5683	896
36.5879	902
36.6076	886
36.6272	942
36.6469	953
36.6665	958
36.6862	911
36.7058	922
36.7255	914
36.7451	971
36.7648	941
36.7844	930
36.8041	929
36.8237	902
36.8434	902
36.8631	843
36.8827	893
36.9023	884
36.922	864
36.9417	882
36.9613	794
36.981	827
37.0006	789
37.0203	842
37.0399	884
37.0596	769
37.0792	858
37.0989	863
37.1185	813
37.1382	854
37.1578	898
37.1775	939
37.1971	855
37.2168	884
37.2364	919
37.2561	899
37.2757	904
37.2954	971
37.315	848
37.3347	945
37.3543	962
37.374	908
37.3936	897
37.4133	904
37.4329	889
37.4526	914
37.4722	861
37.4919	827
37.5115	880
37.5312	855
37.5508	852
37.5705	896
37.5901	870
37.6098	840
37.6294	810
37.6491	772
37.6687	819
37.6884	835
37.7081	834
37.7277	839
37.7473	821
37.767	813
37.7867	818
37.8063	838
37.8259	784
37.8456	815
37.8653	824
37.8849	849
37.9046	757
37.9242	813
37.9439	844
37.9635	829
37.9832	793
38.0028	812
38.0225	842
38.0421	873
38.0618	822
38.0814	823
38.1011	802
38.1207	858
38.1404	742
38.16	818
38.1797	849
38.1993	828
38.219	858
38.2386	889
38.2583	847
38.2779	901
38.2976	898
38.3172	881
38.3369	927
38.3565	922
38.3762	930
38.3958	985
38.4155	987
38.4351	993
38.4548	1101
38.4744	1004
38.4941	1050
38.5137	1127
38.5334	1218
38.553	1234
38.5727	1310
38.5924	1355
38.612	1298
38.6317	1385
38.6513	1366
38.6709	1347
38.6906	1351
38.7103	1324
38.7299	1227
38.7495	1208
38.7692	1119
38.7889	1049
38.8085	1026
38.8282	951
38.8478	917
38.8675	879
38.8871	933
38.9068	888
38.9264	878
38.9461	870
38.9657	888
38.9854	864
39.005	860
39.0247	851
39.0443	807
39.064	901
39.0836	881
39.1033	813
39.1229	821
39.1426	871
39.1622	861
39.1819	841
39.2015	850
39.2212	848
39.2408	850
39.2605	850
39.2801	819
39.2998	801
39.3194	827
39.3391	776
39.3587	760
39.3784	864
39.398	897
39.4177	885
39.4373	781
39.457	823
39.4766	897
39.4963	821
39.5159	843
39.5356	842
39.5553	833
39.5749	854
39.5945	843
39.6142	883
39.6339	778
39.6535	805
39.6732	839
39.6928	823
39.7125	879
39.7321	817
39.7518	839
39.7714	819
39.7911	830
39.8107	842
39.8304	800
39.85	810
39.8697	826
39.8893	810
39.909	843
39.9286	839
39.9483	754
39.9679	777
39.9876	774
40.0072	802
40.0269	839
40.0465	817
40.0662	839
40.0858	776
40.1055	860
40.1251	769
40.1448	850
40.1644	840
40.1841	790
40.2037	842
40.2234	835
40.243	778
40.2627	803
40.2823	801
40.302	822
40.3216	793
40.3413	824
40.361	813
40.3806	783
40.4002	823
40.4199	777
40.4395	807
40.4592	835
40.4789	815
40.4985	775
40.5181	809
40.5378	840
40.5575	841
40.5771	818
40.5968	811
40.6164	827
40.6361	781
40.6557	816
40.6754	821
40.695	801
40.7147	785
40.7343	787
40.754	867
40.7736	756
40.7933	829
40.8129	796
40.8326	803
40.8522	828
40.8719	772
40.8915	829
40.9112	822
40.9308	829
40.9505	776
40.9701	826
40.9898	773
41.0094	804
41.0291	857
41.0487	804
41.0684	828
41.088	823
41.1077	848
41.1273	832
41.147	845
41.1666	826
41.1863	817
41.2059	887
41.2256	828
41.2452	850
41.2649	875
41.2846	822
41.3042	864
41.3239	805
41.3435	894
41.3631	852
41.3828	825
41.4025	880
41.4221	834
41.4418	898
41.4614	909
41.4811	916
41.5007	914
41.5204	892
41.54	883
41.5597	904
41.5793	850
41.599	849
41.6186	907
41.6383	899
41.6579	886
41.6776	865
41.6972	911
41.7169	887
41.7365	906
41.7562	882
41.7758	900
41.7955	882
41.8151	863
41.8348	853
41.8544	853
41.8741	834
41.8937	891
41.9134	885
41.933	912
41.9527	844
41.9723	871
41.992	924
42.0116	881
42.0313	936
42.0509	905
42.0706	870
42.0902	910
42.1099	901
42.1295	923
42.1492	896
42.1688	922
42.1885	912
42.2082	871
42.2278	901
42.2475	960
42.2671	837
42.2867	915
42.3064	934
42.3261	855
42.3457	853
42.3654	831
42.385	887
42.4047	845
42.4243	955
42.444	909
42.4636	930
42.4833	948
42.5029	960
42.5226	905
42.5422	913
42.5619	916
42.5815	954
42.6012	881
42.6208	948
42.6405	914
42.6601	892
42.6798	856
42.6994	922
42.7191	983
42.7387	964
42.7584	911
42.778	945
42.7977	1000
42.8173	959
42.837	956
42.8566	982
42.8763	938
42.8959	934
42.9156	956
42.9352	965
42.9549	901
42.9745	952
42.9942	956
43.0138	992
43.0335	944
43.0532	919
43.0728	983
43.0924	987
43.1121	975
43.1317	1000
43.1514	912
43.1711	960
43.1907	907
43.2103	990
43.23	951
43.2497	979
43.2693	984
43.289	967
43.3086	931
43.3283	1029
43.3479	971
43.3676	992
43.3872	950
43.4069	963
43.4265	991
43.4462	1000
43.4658	955
43.4855	1065
43.5051	981
43.5248	1029
43.5444	933
43.5641	999
43.5837	933
43.6034	966
43.623	972
43.6427	1034
43.6623	912
43.682	981
43.7016	916
43.7213	918
43.7409	904
43.7606	960
43.7802	844
43.7999	944
43.8195	919
43.8392	916
43.8588	938
43.8785	938
43.8981	891
43.9178	906
43.9374	941
43.9571	955
43.9768	903
43.9964	880
44.016	929
44.0357	862
44.0553	924
44.075	913
44.0947	908
44.1143	898
44.134	889
44.1536	886
44.1733	941
44.1929	908
44.2126	872
44.2322	867
44.2519	916
44.2715	886
44.2912	875
44.3108	918
44.3305	878
44.3501	970
44.3698	860
44.3894	895
44.4091	920
44.4287	897
44.4484	891
44.468	908
44.4877	849
44.5073	911
44.527	904
44.5466	913
44.5663	901
44.5859	904
44.6056	891
44.6252	884
44.6449	842
44.6645	874
44.6842	937
44.7038	891
44.7235	866
44.7431	921
44.7628	960
44.7824	887
44.8021	865
44.8218	846
44.8414	846
44.861	872
44.8807	829
44.9004	869
44.92	838
44.9397	871
44.9593	851
44.9789	843
44.9986	838
45.0183	827
45.0379	823
45.0576	882
45.0772	833
45.0969	902
45.1165	851
45.1362	885
45.1558	849
45.1755	906
45.1951	845
45.2148	917
45.2344	958
45.2541	841
45.2737	864
45.2934	898
45.313	910
45.3327	942
45.3523	939
45.372	872
45.3916	900
45.4113	911
45.4309	863
45.4506	857
45.4702	856
45.4899	880
45.5095	888
45.5292	881
45.5488	854
45.5685	920
45.5881	930
45.6078	939
45.6274	901
45.6471	867
45.6667	877
45.6864	960
45.706	896
45.7257	917
45.7454	875
45.765	892
45.7846	907
45.8043	910
45.824	967
45.8436	859
45.8633	955
45.8829	989
45.9026	980
45.9222	951
45.9419	1001
45.9615	967
45.9812	1042
46.0008	962
46.0205	995
46.0401	1031
46.0598	1083
46.0794	1131
46.0991	1090
46.1187	1131
46.1384	1147
46.158	1171
46.1777	1196
46.1973	1180
46.217	1248
46.2366	1220
46.2563	1192
46.2759	1170
46.2956	1147
46.3152	1095
46.3349	1092
46.3545	1056
46.3742	997
46.3938	1094
46.4135	996
46.4331	953
46.4528	963
46.4724	898
46.4921	958
46.5117	895
46.5314	898
46.551	852
46.5707	882
46.5903	899
46.61	875
46.6296	845
46.6493	887
46.669	858
46.6886	851
46.7082	822
46.7279	873
46.7475	839
46.7672	802
46.7869	824
46.8065	805
46.8262	808
46.8458	847
46.8655	804
46.8851	888
46.9048	828
46.9244	796
46.9441	789
46.9637	848
46.9834	760
47.003	837
47.0227	805
47.0423	813
47.062	815
47.0816	866
47.1013	788
47.1209	863
47.1406	845
47.1602	834
47.1799	812
47.1995	804
47.2192	828
47.2388	844
47.2585	813
47.2781	806
47.2978	821
47.3174	852
47.3371	809
47.3567	864
47.3764	844
47.396	821
47.4157	784
47.4353	836
47.455	835
47.4746	783
47.4943	825
47.514	857
47.5336	804
47.5532	814
47.5729	770
47.5926	851
47.6122	829
47.6319	800
47.6515	819
47.6711	859
47.6908	812
47.7105	824
47.7301	841
47.7498	807
47.7694	846
47.7891	838
47.8087	816
47.8284	798
47.848	828
47.8677	780
47.8873	805
47.907	807
47.9266	809
47.9463	803
47.9659	827
47.9856	817
48.0052	807
48.0249	810
48.0445	825
48.0642	808
48.0838	818
48.1035	805
48.1231	816
48.1428	769
48.1624	811
48.1821	780
48.2017	814
48.2214	781
48.241	797
48.2607	802
48.2803	811
48.3	817
48.3196	779
48.3393	771
48.3589	813
48.3786	840
48.3982	821
48.4179	798
48.4376	770
48.4572	771
48.4768	788
48.4965	731
48.5162	824
48.5358	747
48.5555	771
48.5751	821
48.5948	811
48.6144	775
48.6341	788
48.6537	808
48.6734	798
48.693	781
48.7127	788
48.7323	814
48.752	783
48.7716	797
48.7913	792
48.8109	747
48.8306	792
48.8502	758
48.8699	762
48.8895	773
48.9092	763
48.9288	791
48.9485	792
48.9681	786
48.9878	791
49.0074	775
49.0271	776
49.0467	759
49.0664	749
49.086	767
49.1057	770
49.1253	832
49.145	809
49.1646	776
49.1843	811
49.2039	786
49.2236	775
49.2432	745
49.2629	810
49.2826	765
[truncated: 1,563 more rows]

## Sheet: Figure 2c
HE LDH		Na-HE LDH
52.744	567.883	52.744	641.763
54.3568	563.789	54.3568	639.97
55.9697	559.753	55.9697	638.43
57.5826	555.836	57.5826	637.314
59.1954	552.107	59.1954	636.654
60.8083	548.642	60.8083	636.325
62.4211	545.525	62.4211	636.067
64.034	542.855	64.034	635.563
65.6468	540.736	65.6468	634.541
67.2597	539.276	67.2597	632.896
68.8726	538.566	68.8726	630.785
70.4854	538.662	70.4854	628.63
72.0983	539.566	72.0983	626.995
73.7111	541.207	73.7111	626.351
75.324	543.46	75.324	626.848
76.9368	546.174	76.9368	628.222
78.5497	549.227	78.5497	629.891
80.1626	552.58	80.1626	631.18
81.7754	556.298	81.7754	631.559
83.3883	560.528	83.3883	630.775
85.0011	565.432	85.0011	628.887
86.614	571.083	86.614	626.234
88.2268	577.372	88.2268	623.364
89.8397	583.941	89.8397	620.962
91.4525	590.188	91.4525	619.76
93.0654	595.369	93.0654	620.435
94.6783	598.814	94.6783	623.495
96.2911	600.183	96.2911	629.189
97.904	599.631	97.904	637.443
99.5168	597.761	99.5168	647.851
101.13	595.363	101.13	659.729
102.743	593.105	102.743	672.225
104.355	591.342	104.355	684.452
105.968	590.119	105.968	695.635
107.581	589.307	107.581	705.224
109.194	588.775	109.194	712.961
110.807	588.509	110.807	718.887
112.42	588.676	112.42	723.269
114.033	589.645	114.033	726.491
115.645	592.024	115.645	728.926
117.258	596.667	117.258	730.846
118.871	584.581	118.871	732.408
120.484	586.688	120.484	733.703
122.097	593.532	122.097	734.81
123.71	555.14	123.71	735.815
125.323	581.126	125.323	736.785
126.935	600.931	126.935	737.738
128.548	543.964	128.548	738.641
130.161	579.583	130.161	739.441
131.774	616.987	131.774	740.104
133.387	555.188	133.387	740.64
135	593.095	135	741.094
136.613	579.681	136.613	741.519
138.225	564.142	138.225	741.95
139.838	595.978	139.838	742.377
141.451	524.981	141.451	742.746
143.064	551.156	143.064	742.956
144.677	574.617	144.677	742.884
146.29	595.505	146.29	742.399
147.903	513.933	147.903	741.393
149.515	529.967	149.515	739.799
151.128	543.607	151.128	737.614
152.741	554.788	152.741	734.914
154.354	563.4	154.354	731.87
155.967	569.312	155.967	728.749
157.58	572.403	157.58	725.911
159.193	572.548	159.193	723.777
160.805	569.58	160.805	722.76
162.418	563.22	162.418	723.157
164.031	553.054	164.031	725.054
165.644	538.611	165.644	728.279
167.257	519.516	167.257	732.44
168.87	595.683	168.87	737.032
170.483	567.423	170.483	741.562
172.095	535.452	172.095	745.638
173.708	500.788	173.708	749.001
175.321	564.61	175.321	751.523
176.934	528.065	176.934	753.18
178.547	592.054	178.547	754.04
180.16	557.042	180.16	754.241
181.773	523.002	181.773	753.985
183.385	589.56	183.385	753.522
184.998	556.255	184.998	753.128
186.611	522.808	186.611	753.08
188.224	589.297	188.224	753.628
189.837	556.189	189.837	754.964
191.45	524.262	191.45	757.199
193.063	594.459	193.063	760.336
194.675	567.697	194.675	764.254
196.288	544.703	196.288	768.706
197.901	525.878	197.901	773.329
199.514	511.243	199.514	777.681
201.127	500.472	201.127	781.298
202.74	492.991	202.74	783.766
204.353	488.136	204.353	784.799
205.965	485.302	205.965	784.295
207.578	484.036	207.578	782.372
209.191	484.055	209.191	779.361
210.804	485.197	210.804	775.765
212.417	487.332	212.417	772.188
214.03	490.296	214.03	769.252
215.643	493.857	215.643	767.509
217.255	497.74	217.255	767.36
218.868	501.671	218.868	769.005
220.481	505.43	220.481	772.404
222.094	508.893	222.094	777.284
223.707	512.04	223.707	783.167
225.32	514.954	225.32	789.432
226.933	517.793	226.933	795.41
228.545	520.747	228.545	800.487
230.158	523.999	230.158	804.215
231.771	527.668	231.771	806.38
233.384	531.79	233.384	807.032
234.997	536.311	234.997	806.448
236.61	541.164	236.61	805.066
238.223	546.379	238.223	803.417
239.835	552.203	239.835	802.044
241.448	559.111	241.448	801.449
243.061	567.675	243.061	802.031
244.674	578.402	244.674	804.038
246.287	591.695	246.287	807.526
247.9	607.988	247.9	812.331
249.513	627.893	249.513	818.068
251.125	552.169	251.125	824.175
252.738	581.443	252.738	829.98
254.351	515.827	254.351	834.815
255.964	554.643	255.964	838.127
257.577	596.385	257.577	839.586
259.19	538.933	259.19	839.156
260.803	579.955	260.803	837.112
262.415	517.346	262.415	834.002
264.028	549.58	264.028	830.554
265.641	575.868	265.641	827.55
267.254	596.105	267.254	825.689
268.867	610.681	268.867	825.472
270.48	620.286	270.48	827.125
272.093	625.798	272.093	830.575
273.705	628.216	273.705	835.492
275.318	628.514	275.318	841.372
276.931	627.399	276.931	847.651
278.544	625.073	278.544	853.821
280.157	621.183	280.157	859.514
281.77	615.019	281.77	864.553
283.383	605.867	283.383	868.948
284.995	593.337	284.995	872.853
286.608	577.533	286.608	876.499
288.221	559.024	288.221	880.124
289.834	538.629	289.834	883.912
291.447	517.139	291.447	887.957
293.06	595.088	293.06	892.246
294.673	572.67	294.673	896.66
296.285	549.829	296.285	900.983
297.898	526.435	297.898	904.922
299.511	502.469	299.511	908.126
301.124	578.128	301.124	910.222
302.737	553.822	302.737	910.864
304.35	530.101	304.35	909.8
305.963	607.565	305.963	906.952
307.575	586.766	307.575	902.464
309.188	568.115	309.188	896.705
310.801	551.775	310.801	890.216
312.414	537.591	312.414	883.601
314.027	625.107	314.027	877.424
315.64	613.672	315.64	872.12
317.253	602.618	317.253	867.937
318.865	591.432	318.865	864.921
320.478	579.884	320.478	862.92
322.091	568.093	322.091	861.618
323.704	556.495	323.704	860.589
325.317	545.734	325.317	859.37
326.93	536.495	326.93	857.545
328.543	529.353	328.543	854.827
330.155	524.676	330.155	851.12
331.768	522.614	331.768	846.54
333.381	523.158	333.381	841.387
334.994	526.227	334.994	836.074
336.607	531.728	336.607	831.02
338.22	539.598	338.22	826.552
339.833	549.828	339.833	822.84
341.445	562.477	341.445	819.891
343.058	577.639	343.058	817.593
344.671	595.354	344.671	815.824
346.284	615.465	346.284	814.552
347.897	637.543	347.897	813.919
349.51	660.915	349.51	814.265
351.123	684.833	351.123	816.071
352.735	708.695	352.735	819.863
354.348	732.247	354.348	826.085
355.961	755.659	355.961	834.991
357.574	779.445	357.574	846.575
359.187	804.277	359.187	860.558
360.8	830.761	360.8	876.432
362.413	859.272	362.413	893.551
364.025	889.884	364.025	911.254
365.638	922.391	365.638	928.985
367.251	956.395	367.251	946.382
368.864	991.463	368.864	963.325
370.477	1027.29	370.477	979.939
372.09	1063.77	372.09	996.56
373.703	1100.94	373.703	1013.69
375.315	1138.7	375.315	1031.93
376.928	1176.6	376.928	1051.96
378.541	1213.82	378.541	1074.52
380.154	1249.35	380.154	1100.34
381.767	1282.29	381.767	1130.19
383.38	1312.13	383.38	1164.8
384.993	1338.9	384.993	1204.84
386.605	1363.1	386.605	1250.88
388.218	1385.66	388.218	1303.36
389.831	1407.67	389.831	1362.49
391.444	1430.31	391.444	1428.31
393.057	1454.69	393.057	1500.67
394.67	1481.8	394.67	1579.28
396.283	1512.49	396.283	1663.82
397.895	1547.49	397.895	1754
399.508	1587.34	399.508	1849.71
401.121	1632.44	401.121	1951.03
402.734	1683.01	402.734	2058.26
404.347	1739.11	404.347	2171.84
405.96	1800.57	405.96	2292.23
407.573	1867.02	407.573	2419.76
409.185	1937.87	409.185	2554.49
410.798	2012.36	410.798	2696.22
412.411	2089.65	412.411	2844.66
414.024	2168.96	414.024	2999.6
415.637	2249.75	415.637	3161.16
417.25	2331.78	417.25	3329.87
418.863	2415.15	418.863	3506.59
420.475	2500.2	420.475	3692.29
422.088	2587.35	422.088	3887.71
423.701	2676.94	423.701	4093.17
425.314	2769.11	425.314	4308.27
426.927	2863.74	426.927	4531.84
428.54	2960.46	428.54	4761.91
430.152	3058.64	430.152	4995.86
431.765	3157.42	431.765	5230.66
433.378	3255.61	433.378	5463.25
434.991	3351.65	434.991	5690.88
436.604	3443.62	436.604	5911.43
438.217	3529.27	438.217	6123.63
439.83	3606.25	439.83	6327
441.443	3672.35	441.443	6521.73
443.055	3725.68	443.055	6708.29
444.668	3764.89	444.668	6887.15
446.281	3789.22	446.281	7058.35
447.894	3798.45	447.894	7221.38
449.507	3792.87	449.507	7375.16
451.12	3773.21	451.12	7518.21
452.733	3740.69	452.733	7648.9
454.345	3697.09	454.345	7765.76
455.958	3644.88	455.958	7867.65
457.571	3587.24	457.571	7953.86
459.184	3527.91	459.184	8024.05
460.797	3470.73	460.797	8078.11
462.41	3418.98	462.41	8116.04
464.022	3374.76	464.022	8137.86
465.635	3338.41	465.635	8143.61
467.248	3308.47	467.248	8133.5
468.861	3282.02	468.861	8107.95
470.474	3255.46	470.474	8067.74
472.087	3225.4	472.087	8014.01
473.7	3189.39	473.7	7948.15
475.313	3146.43	475.313	7871.71
476.925	3097.09	476.925	7786.2
478.538	3043.31	478.538	7692.95
480.151	2987.88	480.151	7593.07
481.764	2933.88	481.764	7487.44
483.377	2884.02	483.377	7376.86
484.99	2840.43	484.99	7262.18
486.603	2804.71	486.603	7144.45
488.215	2778.42	488.215	7025.09
489.828	2763.55	489.828	6905.93
491.441	2762.76	491.441	6789.18
493.054	2779.47	493.054	6677.37
494.667	2817.57	494.667	6573.15
496.28	2881.12	496.28	6479.08
497.892	2973.78	497.892	6397.35
499.505	3098.44	499.505	6329.67
501.118	3256.91	501.118	6277.08
502.731	3449.71	502.731	6239.94
504.344	3676.13	504.344	6218.06
505.957	3934.29	505.957	6210.73
507.57	4221.22	507.57	6216.88
509.182	4532.88	509.182	6235.07
510.795	4864.19	510.795	6263.64
512.408	5209.09	512.408	6300.83
514.021	5560.62	514.021	6344.94
515.634	5911.28	515.634	6394.43
517.247	6253.31	517.247	6447.92
518.86	6579.16	518.86	6504.08
520.472	6881.8	520.472	6561.48
522.085	7154.89	522.085	6618.46
523.698	7392.83	523.698	6673.16
525.311	7590.67	525.311	6723.5
526.924	7744.06	526.924	6767.33
528.537	7849.3	528.537	6802.59
530.15	7903.52	530.15	6827.45
531.762	7904.93	531.762	6840.46
533.375	7853.05	533.375	6840.69
534.988	7748.85	534.988	6827.75
536.601	7594.75	536.601	6801.8
538.214	7394.43	538.214	6763.43
539.827	7152.69	539.827	6713.61
541.44	6875.31	541.44	6653.48
543.052	6568.87	543.052	6584.3
544.665	6240.61	544.665	6507.29
546.278	5898.12	546.278	6423.5
547.891	5548.86	547.891	6333.77
549.504	5199.67	549.504	6238.57
551.117	4856.26	551.117	6138.16
552.73	4523	552.73	6032.65
554.342	4202.91	554.342	5922.27
555.955	3898.02	555.955	5807.46
557.568	3609.83	557.568	5688.99
559.181	3339.73	559.181	5567.84
560.794	3089.3	560.794	5445.11
562.407	2860.19	562.407	5321.82
564.02	2653.83	564.02	5198.81
565.632	2471.06	565.632	5076.68
567.245	2311.72	567.245	4955.73
568.858	2174.63	568.858	4836.09
570.471	2057.67	570.471	4717.81
572.084	1958.15	572.084	4600.94
573.697	1873.19	573.697	4485.62
575.31	1800.04	575.31	4372.12
576.922	1736.34	576.922	4260.8
578.535	1680.27	578.535	4151.97
580.148	1630.52	580.148	4045.84
581.761	1586.28	581.761	3942.39
583.374	1547.16	583.374	3841.37
584.987	1512.94	584.987	3742.27
586.6	1483.42	586.6	3644.42
588.212	1458.19	588.212	3547.15
589.825	1436.5	589.825	3449.95
591.438	1417.21	591.438	3352.62
593.051	1398.91	593.051	3255.37
594.664	1380.09	594.664	3158.8
596.277	1359.35	596.277	3063.8
597.89	1335.61	597.89	2971.44
599.502	1308.2	599.502	2882.75
601.115	1276.88	601.115	2798.55
602.728	1241.89	602.728	2719.31
604.341	1203.88	604.341	2645.05
605.954	1163.91	605.954	2575.3
607.567	1123.23	607.567	2509.2
609.18	1082.98	609.18	2445.61
610.792	1044.05	610.792	2383.34
612.405	1006.89	612.405	2321.26
614.018	971.614	614.018	2258.52
615.631	938.102	615.631	2194.57
617.244	906.194	617.244	2129.23
618.857	875.806	618.857	2062.62
620.47	847.012	620.47	1995.16
622.082	820.031	622.082	1927.5
623.695	795.142	623.695	1860.42
625.308	772.565	625.308	1794.8
626.921	752.378	626.921	1731.52
628.534	734.513	628.534	1671.41
630.147	718.831	630.147	1615.1
631.76	705.228	631.76	1563.01
633.372	693.696	633.372	1515.26
634.985	684.301	634.985	1471.7
636.598	677.081	636.598	1431.93
638.211	671.935	638.211	1395.44
639.824	668.566	639.824	1361.69
641.437	666.532	641.437	1330.15
643.05	665.399	643.05	1300.37
644.662	664.897	644.662	1271.88
646.275	664.974	646.275	1244.22
647.888	665.649	647.888	1216.84
649.501	666.752	649.501	1189.25
651.114	667.756	651.114	1161
652.727	667.857	652.727	1131.86
654.34	666.299	654.34	1101.83
655.952	662.744	655.952	1071.21
657.565	657.52	657.565	1040.59
659.178	651.627	659.178	1010.75
660.791	646.498	660.791	982.603
662.404	643.552	662.404	957.065
664.017	643.675	664.017	934.924
665.63	646.887	665.63	916.742
667.242	652.374	667.242	902.781
668.855	658.864	668.855	892.968
670.468	665.047	670.468	886.905
672.081	669.805	672.081	883.924
673.694	672.251	673.694	883.181
675.307	671.761	675.307	883.775
676.92	668.082	676.92	884.878
678.532	661.465	678.532	885.841
680.145	652.702	680.145	886.266
681.758	643.032	681.758	886.011
683.371	633.911	683.371	885.138
684.984	626.652	684.984	883.816
686.597	622.022	686.597	882.231
688.21	619.971	688.21	880.525
689.822	619.706	689.822	878.781
691.435	620.104	691.435	877.037
693.048	620.244	693.048	875.297
694.661	619.763	694.661	873.528
696.274	618.892	696.274	871.671
697.887	618.237	697.887	869.65
699.5	618.468	699.5	867.397
701.112	620.043	701.112	864.881
702.725	623.059	702.725	862.114
704.338	627.266	704.338	859.158
705.951	632.212	705.951	856.121
707.564	637.42	707.564	853.159
709.177	642.523	709.177	850.461
710.79	647.29	710.79	848.233
712.402	651.537	712.402	846.65
714.015	655.01	714.015	845.809
715.628	657.323	715.628	845.687
717.241	658.01	717.241	846.116
718.854	656.685	718.854	846.823
720.467	653.227	720.467	847.483
722.08	647.905	722.08	847.82
723.692	641.394	723.692	847.685
725.305	634.668	725.305	847.102
726.918	628.806	726.918	846.256
728.531	624.782	728.531	845.425
730.144	623.272	730.144	844.868
731.757	624.531	731.757	844.723
733.37	628.348	733.37	844.948
734.982	634.087	734.982	845.332
736.595	640.849	736.595	845.547
738.208	647.719	738.208	845.231
739.821	654.022	739.821	844.034
741.434	659.454	741.434	841.651
743.047	664.025	743.047	837.858
744.66	667.877	744.66	832.546
746.272	671.105	746.272	825.771
747.885	673.69	747.885	817.782
749.498	675.544	749.498	809.004
751.111	676.596	751.111	799.968
752.724	676.87	752.724	791.21
754.337	676.494	754.337	783.158
755.95	675.639	755.95	776.04
757.562	674.441	757.562	769.847
759.175	672.936	759.175	764.352
760.788	671.071	760.788	759.178
762.401	668.765	762.401	753.894
764.014	666.015	764.014	748.109
765.627	662.952	765.627	741.532
767.24	659.839	767.24	733.991
768.852	656.986	768.852	725.427
770.465	654.634	770.465	715.869
772.078	652.851	772.078	705.442
773.691	651.499	773.691	694.405
775.304	650.268	775.304	683.214
776.917	648.769	776.917	672.544
778.53	646.639	778.53	663.221
780.142	643.638	780.142	656.052
781.755	639.72	781.755	651.609
783.368	635.05	783.368	650.082
784.981	629.946	784.981	651.268
786.594	624.752	786.594	654.671
788.207	619.701	788.207	659.647
789.82	614.863	789.82	665.527
791.432	610.195	791.432	671.701
793.045	605.648	793.045	677.672
794.658	601.267	794.658	683.098
796.271	597.223	796.271	687.81
797.884	593.797	797.884	691.797
799.497	591.337	799.497	695.158
801.11	590.183	801.11	698.032
802.722	590.606	802.722	700.535
804.335	592.724	804.335	702.718
805.948	596.449	805.948	704.558
807.561	601.436	807.561	705.976
809.174	607.063	809.174	706.874
810.787	612.443	810.787	707.159
812.4	616.506	812.4	706.739
814.012	618.196	814.012	705.487
815.625	616.781	815.625	703.189
817.238	612.189	817.238	699.523
818.851	605.174	818.851	694.11
820.464	597.182	820.464	686.651
822.077	589.932	822.077	677.079
823.69	584.907	823.69	665.668
825.302	582.989	825.302	653.013
826.915	584.34	826.915	639.933
828.528	588.499	828.528	627.329
830.141	594.611	830.141	616.058
831.754	601.696	831.754	606.843
833.367	608.881	833.367	600.201
834.98	615.54	834.98	596.392
836.592	621.333	836.592	595.376
838.205	626.168	838.205	596.813
839.818	630.103	839.818	600.098
841.431	633.258	841.431	604.437
843.044	635.728	843.044	608.958
844.657	637.533	844.657	612.838
846.27	638.589	846.27	615.428
847.882	638.727	847.882	616.348
849.495	637.772	849.495	615.54
851.108	635.689	851.108	613.249
852.721	632.694	852.721	609.952
854.334	629.274	854.334	606.241
855.947	626.071	855.947	602.696
857.56	623.73	857.56	599.781
859.172	622.827	859.172	597.786
860.785	623.852	860.785	596.808
862.398	627.192	862.398	596.793
864.011	633.022	864.011	597.576
865.624	641.167	865.624	598.943
867.237	651.04	867.237	600.664
868.85	661.717	868.85	602.509
870.462	672.132	870.462	604.259
872.075	681.326	872.075	605.707
873.688	688.657	873.688	606.678
875.301	693.907	875.301	607.072
876.914	697.256	876.914	606.91
878.527	699.13	878.527	606.376
880.14	699.98	880.14	605.804
881.752	700.099	881.752	605.599
883.365	699.563	883.365	606.112
884.978	698.299	884.978	607.531
886.591	696.237	886.591	609.837
888.204	693.466	888.204	612.849
889.817	690.322	889.817	616.305
891.43	687.386	891.43	619.948
893.042	685.4	893.042	623.581
894.655	685.126	894.655	627.086
896.268	687.191	896.268	630.435
897.881	691.973	897.881	633.683
899.494	699.534	899.494	636.96
901.107	709.605	901.107	640.441
902.72	721.615	902.72	644.316
904.332	734.717	904.332	648.748
905.945	747.853	905.945	653.842
907.558	759.845	907.558	659.612
909.171	769.581	909.171	665.963
910.784	776.268	910.784	672.697
912.397	779.651	912.397	679.532
914.01	780.051	914.01	686.13
915.622	778.168	915.622	692.134
917.235	774.747	917.235	697.192
918.848	770.298	918.848	700.98
920.461	764.993	920.461	703.236
922.074	758.75	922.074	703.799
923.687	751.423	923.687	702.663
925.299	743.007	925.299	700.017
926.912	733.758	926.912	696.252
928.525	724.198	928.525	691.925
930.138	714.996	930.138	687.69
931.751	706.777	931.751	684.19
933.364	699.929	933.364	681.953
934.977	694.491	934.977	681.299
936.59	690.146	936.59	682.288
938.202	686.315	938.202	684.72
939.815	682.314	939.815	688.173
941.428	677.503	941.428	692.087
943.041	671.4	943.041	695.856
944.654	663.727	944.654	698.911
946.267	654.402	946.267	700.788
947.88	643.514	947.88	701.174
949.492	631.302	949.492	699.949
951.105	618.174	951.105	697.219
952.718	604.743	952.718	693.321
954.331	591.831	954.331	688.77
955.944	580.417	955.944	684.131
957.557	571.467	957.557	679.867
959.169	565.706	959.169	676.211
960.782	563.386	960.782	673.133
962.395	564.173	962.395	670.385
964.008	567.196	964.008	667.613
965.621	571.273	965.621	664.486
967.234	575.211	967.234	660.798
968.847	578.094	968.847	656.529
970.46	579.455	970.46	651.851
972.072	579.312	972.072	647.083
973.685	578.066	973.685	642.618
975.298	576.301	975.298	638.83
976.911	574.553	976.911	636.007
978.524	573.113	978.524	634.305
980.137	571.916	980.137	633.733
981.75	570.561	981.75	634.173
983.362	568.441	983.362	635.408
984.975	564.955	984.975	637.155
986.588	559.739	986.588	639.098
988.201	552.859	988.201	640.915
989.814	544.924	989.814	642.291
991.427	537.062	991.427	642.94
993.039	530.749	993.039	642.623
994.652	527.461	994.652	641.166
996.265	528.225	996.265	638.482
997.878	533.249	997.878	634.592
999.491	541.826	999.491	629.633
1001.1	552.567	1001.1	623.844
1002.72	563.835	1002.72	617.546
1004.33	574.181	1004.33	611.099
1005.94	582.616	1005.94	604.86
1007.56	588.709	1007.56	599.143
1009.17	592.54	1009.17	594.196
1010.78	594.53	1010.78	590.183
1012.39	595.207	1012.39	587.187
1014.01	594.988	1014.01	585.213
1015.62	594.072	1015.62	584.188
1017.23	592.497	1017.23	583.956
1018.85	590.309	1018.85	584.271
1020.46	587.7	1020.46	584.793
1022.07	585.021	1022.07	585.107
1023.68	582.696	1023.68	584.765
1025.3	581.112	1025.3	583.349
1026.91	580.552	1026.91	580.548
1028.52	581.184	1028.52	576.22
1030.14	583.063	1030.14	570.429
1031.75	586.128	1031.75	563.448
1033.36	590.179	1033.36	555.743
1034.97	594.87	1034.97	547.929
1036.59	599.72	1036.59	540.717
1038.2	604.174	1038.2	534.836
1039.81	607.7	1039.81	530.92
1041.43	609.904	1041.43	529.397
1043.04	610.615	1043.04	530.399
1044.65	609.929	1044.65	533.726
1046.26	608.178	1046.26	538.888
1047.88	605.835	1047.88	545.21
1049.49	603.377	1049.49	551.965
1051.1	601.141	1051.1	558.497
1052.72	599.211	1052.72	564.312
1054.33	597.362	1054.33	569.126
1055.94	595.101	1055.94	572.867
1057.55	591.801	1057.55	575.656
1059.17	586.93	1059.17	577.745
1060.78	580.298	1060.78	579.441
1062.39	572.192	1062.39	581.022
1064.01	563.351	1064.01	582.674
1065.62	554.76	1065.62	584.472
1067.23	547.386	1067.23	586.398
1068.84	541.937	1068.84	588.388
1070.46	538.759	1070.46	590.384
1072.07	537.851	1072.07	592.369
1073.68	538.968	1073.68	594.375
1075.3	541.743	1075.3	596.465
1076.91	545.768	1076.91	598.709
1078.52	550.631	1078.52	601.146
1080.13	555.919	1080.13	603.763
1081.75	561.204	1081.75	606.466
1083.36	566.048	1083.36	609.069
1084.97	570.031	1084.97	611.276
1086.59	572.794	1086.59	612.687
1088.2	574.099	1088.2	612.811
1089.81	573.856	1089.81	611.125
1091.42	572.129	1091.42	607.15
1093.04	569.111	1093.04	600.558
1094.65	565.068	1094.65	591.272
1096.26	560.286	1096.26	579.537
1097.88	555.038	1097.88	565.932
1099.49	549.568	1099.49	551.313

## Sheet: Figure 2g
0	-1.17126
5.43775	-1.16791
10.8755	-1.13736
16.3132	-1.09074
21.751	-1.07627
27.1887	-1.03768
32.6265	-0.99923
38.0642	-0.96868
43.502	-0.95421
48.9397	-0.9317
54.3775	-0.90919
59.8152	-0.89486
65.253	-0.86431
70.6907	-0.79357
76.1284	-0.70675
81.5662	-0.59581
87.0039	-0.39631
92.4417	-0.1648
97.8794	0.16306
103.317	0.68413
108.755	1.3499
114.193	2.05586
119.63	2.64941
125.068	3.12211
130.506	3.47436
135.944	3.74621
141.381	3.92147
146.819	4.04848
152.257	4.15138
157.695	4.21409
163.132	4.26072
168.57	4.29126
174.008	4.30694
179.446	4.31337
184.883	4.35196
190.321	4.34231
195.759	4.33253
201.197	4.33896
206.634	4.37755
212.072	4.4081
217.51	4.39832
222.948	4.37259
228.385	4.36295
233.823	4.40153
239.261	4.39189
244.699	4.3742
250.136	4.37259
255.574	4.37889
261.012	4.39336
266.45	4.39175
271.887	4.36589
277.325	4.35625
282.763	4.36268
288.2	4.40127
293.638	4.4077
299.076	4.40609
304.514	4.41252
309.952	4.37072
315.389	4.34486
320.827	4.35933
326.265	4.35772
331.702	4.35598
337.14	4.34633
342.578	4.32061
348.016	4.28001
353.454	4.18997
358.891	4.0596
364.329	3.91329
369.767	3.72679
375.204	3.51589
380.642	3.24096
386.08	2.88536
391.518	2.42553
396.955	1.76445
402.393	0.6852
407.831	-0.45004
413.269	-0.44361
418.707	-0.44522
424.144	-0.45486
429.582	-0.44039
435.02	-0.43396
440.457	-0.46786
445.895	-0.49358
451.333	-0.48715
456.771	-0.49693
462.208	-0.47443
467.646	-0.46799
473.084	-0.45352
478.522	-0.43905
483.959	-0.38439
489.397	-0.37796
494.835	-0.41172
500.273	-0.39739
505.71	-0.36684
511.148	-0.36041
516.586	-0.34473

## Sheet: Figure 3a
1079.08	7745.96	0	0	7788.62
1078.98	7558.06	7573.17	7528.02	7573.17
1078.88	7380.01	7567.43	7519.65	7567.43
1078.78	7428.07	7561.6	7511.04	7561.6
1078.68	7459.33	7555.7	7502.19	7555.7
1078.58	7461.15	7547.5	7490.87	7547.5
1078.48	7525.66	7481.27	7421.35	7481.27
1078.38	7284.18	7482.6	7419.19	7482.6
1078.28	7376.44	7464.91	7397.81	7464.91
1078.18	7648.49	7443.88	7372.87	7443.88
1078.08	7384.55	7424.54	7349.39	7424.54
1077.98	7374.96	7394.21	7314.68	7394.21
1077.88	7288.4	7345.25	7261.09	7345.25
1077.78	7429.17	7317.22	7228.16	7317.22
1077.68	7169.79	7304.2	7209.95	7304.2
1077.58	7068.07	7304.17	7204.43	7304.17
1077.48	7146.56	7297.83	7192.28	7297.83
1077.38	7340.63	7303.97	7192.28	7303.97
1077.28	7236.35	7310.48	7192.28	7310.48
1077.18	7267.71	7317.35	7192.26	7317.35
1077.08	7336.79	7324.62	7192.25	7324.62
1076.98	7282.1	7332.31	7192.23	7332.31
1076.88	7313.14	7340.46	7192.22	7340.46
1076.78	7179.44	7349.09	7192.2	7349.09
1076.68	7172.37	7358.21	7192.19	7358.21
1076.58	7418.72	7367.87	7192.18	7367.87
1076.48	7283.56	7378.1	7192.16	7378.1
1076.38	7340.37	7388.93	7192.15	7388.93
1076.28	7227.05	7400.39	7192.13	7400.39
1076.18	7284.43	7412.54	7192.11	7412.54
1076.08	7373.79	7425.41	7192.08	7425.41
1075.98	7397.6	7439.07	7192.06	7439.07
1075.88	7355.93	7453.57	7192.03	7453.57
1075.78	7543.61	7468.98	7191.99	7468.98
1075.68	7460.24	7485.42	7191.95	7485.42
1075.58	7372.82	7503	7191.91	7503
1075.48	7596.38	7521.86	7191.85	7521.86
1075.38	7715.19	7542.21	7191.79	7542.21
1075.28	7775.35	7564.33	7191.72	7564.33
1075.18	7705.24	7588.59	7191.65	7588.59
1075.08	7460.47	7615.47	7191.57	7615.47
1074.98	7689.73	7645.64	7191.5	7645.64
1074.88	7672.39	7679.97	7191.42	7679.97
1074.78	8010.65	7719.64	7191.32	7719.64
1074.68	7990.69	7766.2	7191.22	7766.2
1074.58	7833.11	7821.71	7191.11	7821.71
1074.48	8067.85	7888.87	7190.98	7888.87
1074.38	8105.51	7971.16	7190.85	7971.16
1074.28	8001.14	8073.04	7190.7	8073.04
1074.18	8556.89	8200.18	7190.54	8200.18
1074.08	8441	8359.69	7190.35	8359.69
1073.98	8751.11	8560.46	7190.15	8560.46
1073.88	8737.97	8813.34	7189.9	8813.34
1073.78	9167.26	9131.56	7189.63	9131.56
1073.68	9700.75	9530.95	7189.3	9530.95
1073.58	9965.38	10030.2	7188.92	10030.2
1073.48	10569.3	10651.1	7188.45	10651.1
1073.38	11451.4	11418.4	7187.88	11418.4
1073.28	12221.7	12359.7	7187.21	12359.7
1073.18	13277.7	13505.1	7186.38	13505.1
1073.08	14629.1	14885.8	7185.39	14885.8
1072.98	15975.3	16532.7	7184.18	16532.7
1072.88	18458.6	18473.2	7182.72	18473.2
1072.78	20215.3	20728	7180.95	20728
1072.68	23160	23305.2	7178.8	23305.2
1072.58	26594.2	26193.1	7176.23	26193.1
1072.48	29535.6	29352.7	7173.2	29352.7
1072.38	32907.6	32708.3	7169.67	32708.3
1072.28	36293.5	36141	7165.61	36141
1072.18	40109.7	39486.1	7161.03	39486.1
1072.08	43003.1	42540	7155.95	42540
1071.98	45578.5	45078.4	7150.41	45078.4
1071.88	47516.9	46886.8	7144.52	46886.8
1071.78	47362.8	47798.9	7138.42	47798.9
1071.68	47032.4	47719.5	7132.23	47719.5
1071.58	45868.8	46608.9	7126.09	46608.9
1071.48	43791.6	44573.2	7120.14	44573.2
1071.38	41398.5	41806.1	7114.46	41806.1
1071.28	38633.3	38543	7109.15	38543
1071.18	35342.6	35021.8	7104.28	35021.8
1071.08	31809	31452.3	7099.89	31452.3
1070.98	28228.6	27999.6	7096.01	27999.6
1070.88	25389.9	24779.6	7092.65	24779.6
1070.78	22082.3	21862.7	7089.78	21862.7
1070.68	19423.7	19282.3	7087.38	19282.3
1070.58	16785.3	17044.1	7085.41	17044.1
1070.48	14753.9	15135	7083.81	15135
1070.38	13415.4	13530.1	7082.52	13530.1
1070.28	12203.1	12198.3	7081.5	12198.3
1070.18	10756.7	11105.9	7080.69	11105.9
1070.08	10097.7	10219.6	7080.05	10219.6
1069.98	9343.22	9507.77	7079.55	9507.77
1069.88	8977.06	8941.63	7079.16	8941.63
1069.78	8736.91	8495.58	7078.85	8495.58
1069.68	8235.32	8147.37	7078.59	8147.37
1069.58	8435.64	7877.99	7078.36	7877.99
1069.48	8179.48	7671.48	7078.17	7671.48
1069.38	7721.38	7514.57	7078.03	7514.57
1069.28	7588.73	7396.4	7077.89	7396.4
1069.18	7812.98	7308.21	7077.78	7308.21
1069.08	7536.21	7242.99	7077.7	7242.99
1068.98	7331.32	7195.17	7077.62	7195.17
1068.88	7728.36	7160.42	7077.54	7160.42
1068.78	7459.3	7135.41	7077.48	7135.41
1068.68	7340.01	7117.56	7077.42	7117.56
1068.58	7450.55	7104.92	7077.36	7104.92
1068.48	7317.68	7096.07	7077.31	7096.07
1068.38	7287.14	7089.92	7077.27	7089.92
1068.28	7426.66	7085.68	7077.22	7085.68
1068.18	7402.11	7082.79	7077.18	7082.79
1068.08	7143.76	7080.83	7077.14	7080.83
1067.98	7349.67	7079.5	7077.11	7079.5
1067.88	7213.25	7078.62	7077.08	7078.62
1067.78	7238.79	7078.04	7077.06	7078.04
1067.68	7135.41	7077.66	7077.03	7077.66
1067.58	7213.37	7077.4	7077.01	7077.4
1067.48	7298.38	7077.23	7076.99	7077.23
1067.38	7244.97	7077.12	7076.97	7077.12
1067.28	7087.01	7077.04	7076.95	7077.04
1067.18	7144.78	7076.98	7076.93	7076.98
1067.08	7302.62	7076.94	7076.91	7076.94
1066.98	7236.8	7076.91	7076.89	7076.91
1066.88	7173.26	7076.87	7076.86	7076.87
1066.78	7391.27	7076.84	7076.83	7076.84
1066.68	7190.96	7076.82	7076.81	7076.82
1066.58	7097.48	7076.79	7076.79	7076.79
1066.48	7254.35	7076.77	7076.77	7076.77
1066.38	7110.45	7076.76	7076.75	7076.76
1066.28	7159.55	7076.74	7076.74	7076.74
1066.18	7188.71	7076.72	7076.72	7076.72
1066.08	7204.53	7076.71	7076.71	7076.71
1065.98	7053.41	7076.7	7076.7	7076.7
1065.88	7094.15	7076.69	7076.69	7076.69
1065.78	7170.86	7076.69	7076.69	7076.69
1065.68	7070.34	7076.68	7076.68	7076.68
1065.58	7146	7076.78	7076.78	7076.78
1065.48	6902.06	7076.88	7076.88	7076.88
1065.38	7137.66	7076.97	7076.97	7076.97
1065.28	7221.08	7077.07	7077.07	7077.07
1065.18	7036.23	7077.16	7077.16	7077.16
1065.08	7249.05	7077.26	7077.26	7077.26
1064.98	7021.78	7077.36	7077.36	7077.36
1064.88	7164.69	7077.45	7077.45	7077.45
1064.78	7128.51	7077.55	7077.55	7077.55
1064.68	7132.93	7077.65	7077.65	7077.65
1064.58	7108.06	7077.74	7077.74	7077.74
1064.48	7339.79	7077.84	7077.84	7077.84
1064.38	7255.7	7077.93	7077.93	7077.93
1064.28	7124.11	7078.03	7078.03	7078.03
1064.18	7306.31	7078.13	7078.13	7078.13
1064.08	6964.54	7078.22	7078.22	7078.22
1063.98	7222.43	7078.32	7078.32	7078.32
1063.88	7170.83	7078.42	7078.42	7078.42
1063.78	7028.11	7078.51	7078.51	7078.51
1063.68	7020.44	7078.61	7078.61	7078.61
1063.58	7118.97	7078.71	7078.71	7078.71
1063.48	7226.94	7078.8	7078.8	7078.8
1063.38	7169.18	7078.9	7078.9	7078.9
1063.28	7257.83	7078.99	7078.99	7078.99
1063.18	7184.31	7079.09	7079.09	7079.09
1063.08	7088.27	7079.19	7079.19	7079.19
1062.98	7044.19	7079.28	7079.28	7079.28
1062.88	7006.64	7079.38	7079.38	7079.38
1062.78	7357.38	7079.48	7079.48	7079.48
1062.68	7249.52	7079.57	7079.57	7079.57
1062.58	7046.66	7079.67	7079.67	7079.67
1062.48	7038.98	7079.77	7079.77	7079.77
1062.38	7096.18	7079.86	7079.86	7079.86
1062.28	7137.62	7085.25	7085.25	7085.25
1062.18	6990.17	7090.64	7090.64	7090.64
1062.08	7138.59	0	0	7138.59

## Sheet: Figure 3b
HE LDH							Na-HE LDH
545.28	-13273.5	-16000	-16000	-16000	-16000	-13258.8	544.81	2746.59	0	0	0	0	0	2750.32
545.18	-13203.6	-13240.5	-13254.7	-13254.8	-13254.9	-13240.1	544.71	2702.94	2711.51	2711.5	2712.12	2714.66	2711.5	2715.28
545.08	-13238	-13243.2	-13257.4	-13257.4	-13257.6	-13242.8	544.61	2721.65	2686.69	2686.69	2687.35	2689.85	2686.69	2690.51
544.98	-13304.6	-13248.7	-13262.9	-13262.9	-13263.1	-13248.3	544.51	2674.84	2670.16	2670.15	2670.86	2673.31	2670.15	2674.01
544.88	-13225.3	-13255.1	-13269.3	-13269.3	-13269.5	-13254.7	544.41	2647.33	2645.19	2645.19	2645.94	2648.34	2645.19	2649.1
544.78	-13258.6	-13260.2	-13274.4	-13274.5	-13274.6	-13259.8	544.31	2604	2615.87	2615.87	2616.68	2619.02	2615.87	2619.84
544.68	-13264.7	-13269.1	-13283.3	-13283.4	-13283.5	-13268.8	544.21	2578.12	2594.95	2594.95	2595.81	2598.1	2594.95	2598.97
544.58	-13203.6	-13282.9	-13297	-13297.1	-13297.3	-13282.5	544.11	2575.05	2580.74	2580.73	2581.66	2583.89	2580.73	2584.82
544.48	-13266.4	-13294.2	-13308.4	-13308.4	-13308.6	-13293.8	544.01	2570.24	2579.38	2579.38	2580.37	2582.53	2579.38	2583.54
544.38	-13335.5	-13309.2	-13323.4	-13323.5	-13323.7	-13308.9	543.91	2576.25	2576.7	2576.7	2577.77	2579.85	2576.7	2580.93
544.28	-13248.1	-13319.2	-13333.4	-13333.5	-13333.7	-13318.9	543.81	2597.45	2572.45	2572.44	2573.59	2575.6	2572.44	2576.75
544.18	-13426.9	-13328.6	-13342.8	-13342.8	-13343	-13328.2	543.71	2564.75	2562.54	2562.53	2563.77	2565.69	2562.53	2566.93
544.08	-13267.1	-13336.9	-13351	-13351.1	-13351.3	-13336.4	543.61	2590.95	2551.34	2551.33	2552.65	2554.48	2551.33	2555.82
543.98	-13333.9	-13349.6	-13363.9	-13363.9	-13364.1	-13349.2	543.51	2520.93	2537.86	2537.85	2539.27	2541	2537.85	2542.44
543.88	-13298.3	-13359.3	-13373.5	-13373.5	-13373.7	-13358.9	543.41	2529.63	2519.03	2519.02	2520.55	2522.17	2519.02	2523.71
543.78	-13366.1	-13374.5	-13388.7	-13388.7	-13388.9	-13374.1	543.31	2571.13	2495.7	2495.68	2497.33	2498.84	2495.68	2500.5
543.68	-13374.5	-13385.9	-13400.2	-13400.2	-13400.4	-13385.5	543.21	2511.66	2475.6	2475.59	2477.35	2478.74	2475.59	2480.52
543.58	-13402	-13395.4	-13409.6	-13409.6	-13409.8	-13395	543.11	2450.2	2448.52	2448.5	2450.4	2451.66	2448.5	2453.57
543.48	-13423.3	-13398.7	-13413	-13413	-13413.2	-13398.3	543.01	2493.27	2423.22	2423.2	2425.25	2426.36	2423.2	2428.42
543.38	-13451.7	-13403.6	-13417.9	-13417.9	-13418.1	-13403.2	542.91	2397.95	2407.58	2407.56	2409.75	2410.71	2407.56	2412.93
543.28	-13359.5	-13406.4	-13420.6	-13420.7	-13420.9	-13406	542.81	2376.6	2399.08	2399.06	2401.43	2402.22	2399.06	2404.6
543.18	-13440.4	-13410.9	-13425.2	-13425.2	-13425.4	-13410.5	542.71	2380.58	2389.86	2389.84	2392.38	2392.99	2389.84	2395.56
543.08	-13387.8	-13420.8	-13435.1	-13435.1	-13435.3	-13420.4	542.61	2423.37	2388.62	2388.59	2391.33	2391.75	2388.59	2394.51
542.98	-13351.9	-13433	-13447.3	-13447.4	-13447.6	-13432.6	542.51	2370.69	2385.01	2384.99	2387.93	2388.14	2384.99	2391.11
542.88	-13453.1	-13442.5	-13456.9	-13456.9	-13457.1	-13442.1	542.41	2396.84	2376.86	2376.82	2379.99	2379.98	2376.82	2383.18
542.78	-13459.1	-13450.2	-13464.5	-13464.5	-13464.7	-13449.7	542.31	2377.67	2357.96	2357.93	2361.33	2361.08	2357.93	2364.52
542.68	-13514.3	-13456.7	-13471.1	-13471.1	-13471.3	-13456.3	542.21	2407.19	2332.29	2332.25	2335.92	2335.41	2332.25	2339.11
542.58	-13437	-13459.6	-13473.9	-13474	-13474.2	-13459.1	542.11	2378.61	2308.26	2308.22	2312.17	2311.37	2308.22	2315.37
542.48	-13444.9	-13460.2	-13474.6	-13474.7	-13474.9	-13459.8	542.01	2240.06	2293.91	2293.86	2298.12	2297.02	2293.86	2301.32
542.38	-13515.6	-13466.6	-13481	-13481.1	-13481.3	-13466.1	541.91	2217.19	2279.54	2279.49	2284.07	2282.64	2279.49	2287.28
542.28	-13374.9	-13474	-13488.4	-13488.5	-13488.7	-13473.5	541.81	2313.58	2269.77	2269.71	2274.65	2272.86	2269.71	2277.86
542.18	-13532.5	-13483.2	-13497.7	-13497.8	-13498	-13482.7	541.71	2312.13	2268.97	2268.91	2274.23	2272.07	2268.91	2277.45
542.08	-13446.6	-13493.5	-13508	-13508.1	-13508.3	-13493	541.61	2265.59	2266.05	2265.98	2271.72	2269.14	2265.98	2274.94
541.98	-13474.8	-13508.5	-13523	-13523.1	-13523.3	-13508	541.51	2269.6	2260.9	2260.83	2267.01	2263.98	2260.83	2270.24
541.88	-13487.1	-13516.1	-13530.7	-13530.8	-13531	-13515.6	541.41	2239.82	2253.54	2253.46	2260.13	2256.61	2253.46	2263.37
541.78	-13570.5	-13528	-13542.7	-13542.8	-13543	-13527.5	541.31	2326.82	2249.16	2249.07	2256.27	2252.22	2249.07	2259.52
541.68	-13496.8	-13536.7	-13551.4	-13551.5	-13551.7	-13536.2	541.21	2215.27	2244.21	2244.11	2251.88	2247.26	2244.11	2255.14
541.58	-13557.6	-13546.3	-13561.1	-13561.1	-13561.4	-13545.8	541.11	2248.31	2240.61	2240.5	2248.9	2243.65	2240.5	2252.17
541.48	-13498.5	-13554.1	-13568.9	-13569	-13569.2	-13553.5	541.01	2211.68	2231.26	2231.13	2240.22	2234.29	2231.13	2243.5
541.38	-13560.3	-13560.8	-13575.6	-13575.7	-13576	-13560.2	540.91	2324.95	2224.53	2224.39	2234.23	2227.55	2224.39	2237.52
541.28	-13623.3	-13561.2	-13576.1	-13576.2	-13576.5	-13560.6	540.81	2226.91	2212.96	2212.81	2223.47	2215.97	2212.81	2226.78
541.18	-13640.3	-13565.2	-13580.2	-13580.3	-13580.6	-13564.5	540.71	2270.57	2200.33	2200.16	2211.72	2203.31	2200.16	2215.04
541.08	-13486.2	-13568	-13583.1	-13583.2	-13583.5	-13567.3	540.61	2212.74	2188.6	2188.41	2200.97	2191.57	2188.41	2204.31
540.98	-13548.6	-13572.7	-13587.9	-13588	-13588.3	-13572	540.51	2134.3	2176.14	2175.94	2189.6	2179.09	2175.94	2192.96
540.88	-13539.1	-13579.6	-13594.9	-13595	-13595.4	-13578.8	540.41	2283.61	2164.32	2164.09	2178.98	2167.25	2164.09	2182.36
540.78	-13600.1	-13591.9	-13607.3	-13607.4	-13607.7	-13591	540.31	2157.35	2155.69	2155.44	2171.69	2158.59	2155.44	2175.09
540.68	-13559	-13601.5	-13617	-13617.1	-13617.5	-13600.5	540.21	2154.2	2147.56	2147.28	2165.06	2150.44	2147.28	2168.49
540.58	-13600.4	-13610.9	-13626.6	-13626.7	-13627.1	-13609.9	540.11	2161.24	2136.19	2135.88	2155.37	2139.04	2135.88	2158.83
540.48	-13598.7	-13620	-13635.8	-13635.8	-13636.4	-13618.8	540.01	2158.38	2131.88	2131.54	2152.95	2134.7	2131.54	2156.45
540.38	-13590.9	-13627.7	-13643.7	-13643.6	-13644.3	-13626.4	539.91	2095.42	2128.16	2127.79	2151.38	2130.94	2127.79	2154.91
540.28	-13670.5	-13631.3	-13647.4	-13647.3	-13648.1	-13629.8	539.81	2121.61	2122.27	2121.86	2147.91	2125.01	2121.85	2151.48
540.18	-13685.1	-13634.1	-13650.5	-13650.2	-13651.2	-13632.4	539.71	2174.85	2117.01	2116.56	2145.4	2119.7	2116.55	2149.02
540.08	-13633.5	-13639.2	-13655.8	-13655.4	-13656.6	-13637.2	539.61	2119.13	2114.22	2113.72	2145.75	2116.87	2113.71	2149.42
539.98	-13560.9	-13639.6	-13656.4	-13655.8	-13657.3	-13637.2	539.51	2083.18	2107.86	2107.31	2142.98	2110.46	2107.3	2146.7
539.88	-13718.3	-13639.5	-13656.6	-13655.8	-13657.6	-13636.7	539.41	2147.26	2098.78	2098.18	2137.99	2101.32	2098.17	2141.78
539.78	-13688.6	-13643.7	-13661.1	-13659.9	-13662.2	-13640.3	539.31	2144.54	2088.07	2087.41	2131.96	2090.54	2087.38	2135.82
539.68	-13602.8	-13650.8	-13668.5	-13666.7	-13669.6	-13646.6	539.21	2167.87	2080.78	2080.05	2130.03	2083.18	2080.02	2133.96
539.58	-13598.2	-13653.5	-13671.5	-13669	-13672.8	-13648.4	539.11	2008.58	2071.56	2070.77	2126.94	2073.88	2070.73	2130.97
539.48	-13685.6	-13659.2	-13677.6	-13674.2	-13679	-13652.9	539.01	2090.97	2065.76	2064.89	2128.15	2068	2064.84	2132.28
539.38	-13671.2	-13667.8	-13686.6	-13681.9	-13688.2	-13659.9	538.91	2045.04	2062.47	2061.51	2132.87	2064.6	2061.44	2137.11
539.28	-13658.2	-13673.4	-13692.6	-13686.3	-13694.5	-13663.5	538.81	2073.68	2062.47	2061.43	2142.02	2064.49	2061.34	2146.4
539.18	-13703.4	-13672.8	-13692.5	-13684	-13694.5	-13660.2	538.71	2088.95	2062.42	2061.28	2152.39	2064.32	2061.16	2156.92
539.08	-13754	-13672.1	-13692.3	-13681	-13694.6	-13656.2	538.61	2190.09	2062.33	2061.1	2164.15	2064.09	2060.94	2168.85
538.98	-13642	-13671.4	-13692.2	-13677.2	-13694.7	-13651.3	538.51	2218.58	2062.23	2060.9	2177.49	2063.85	2060.69	2182.39
538.88	-13625.1	-13670.5	-13692	-13672.4	-13694.8	-13645.3	538.41	2092.83	2062.1	2060.67	2192.56	2063.56	2060.4	2197.69
538.78	-13612	-13669.6	-13691.7	-13666.4	-13694.9	-13637.8	538.31	2191.1	2061.94	2060.41	2209.53	2063.21	2060.06	2214.92
538.68	-13705.4	-13668.6	-13691.4	-13658.8	-13695	-13628.8	538.21	2226.53	2061.76	2060.12	2228.58	2062.82	2059.66	2234.29
538.58	-13737.5	-13667.4	-13691	-13649.4	-13695.1	-13617.6	538.11	2303.66	2061.55	2059.82	2249.91	2062.39	2059.23	2255.98
538.48	-13756.9	-13666.1	-13690.6	-13637.9	-13695.2	-13604.2	538.01	2321.35	2061.25	2059.43	2273.62	2061.83	2058.67	2280.11
538.38	-13607.3	-13664.7	-13690.1	-13624	-13695.3	-13588.2	537.91	2411.99	2060.9	2059.01	2299.9	2061.19	2058.03	2306.9
538.28	-13592.2	-13663.2	-13689.5	-13607.3	-13695.5	-13569.1	537.81	2400.02	2060.48	2058.54	2328.93	2060.45	2057.29	2336.51
538.18	-13494.3	-13661.6	-13689	-13587.6	-13695.8	-13546.7	537.71	2472.26	2060.03	2058.08	2360.85	2059.64	2056.49	2369.14
538.08	-13376.6	-13659.9	-13688.4	-13564.5	-13696.1	-13520.5	537.61	2475.26	2059.55	2057.63	2395.81	2058.76	2055.61	2404.93
537.98	-13490.3	-13658.1	-13687.7	-13537.5	-13696.6	-13490.2	537.51	2496.96	2059.08	2057.26	2433.91	2057.85	2054.7	2444.02
537.88	-13363.5	-13656.1	-13686.9	-13506.4	-13697.1	-13455.2	537.41	2504.65	2058.63	2056.98	2475.23	2056.9	2053.74	2486.51
537.78	-13489.4	-13653.8	-13685.8	-13471	-13697.6	-13415.4	537.31	2496.11	2058.23	2056.86	2519.8	2055.93	2052.78	2532.48
537.68	-13380.1	-13651.3	-13684.5	-13431	-13698.2	-13370.4	537.21	2489.46	2057.79	2056.83	2567.51	2054.87	2051.71	2581.87
537.58	-13301.1	-13648.5	-13682.8	-13386.4	-13698.8	-13320.1	537.11	2729.3	2057.33	2056.94	2618.27	2053.69	2050.54	2634.62
537.48	-13367.6	-13645.4	-13680.7	-13337.4	-13699.5	-13264.5	537.01	2771.29	2056.86	2057.26	2671.96	2052.43	2049.27	2690.68
537.38	-13188.7	-13642	-13678.2	-13284.2	-13700.2	-13203.8	536.91	2733.51	2056.41	2057.86	2728.38	2051.08	2047.93	2749.95
537.28	-13089.2	-13638.3	-13675.1	-13227.3	-13701.2	-13138.3	536.81	2696.08	2055.93	2058.74	2787.22	2049.59	2046.44	2812.17
537.18	-12998	-13634.1	-13671.3	-13167.3	-13702.2	-13068.3	536.71	2857.36	2055.49	2060.06	2848.2	2048.02	2044.86	2877.18
537.08	-13028.2	-13629.5	-13666.5	-13105.1	-13703.4	-12994.4	536.61	2932.54	2055.08	2061.88	2910.89	2046.33	2043.17	2944.66
536.98	-12974.4	-13624.5	-13660.7	-13041.6	-13704.7	-12917.5	536.51	3067.99	2054.7	2064.31	2974.82	2044.5	2041.35	3014.29
536.88	-12828.4	-13618.8	-13653.5	-12978.2	-13706.1	-12838.4	536.41	3055.77	2054.34	2067.46	3039.43	2042.51	2039.36	3085.67
536.78	-12690.1	-13612.4	-13644.7	-12916.2	-13707.6	-12758.1	536.31	3131.58	2054	2071.47	3104.13	2040.34	2037.18	3158.39
536.68	-12668.9	-13605.4	-13634	-12857.2	-13709.3	-12677.8	536.21	3306.42	2053.73	2076.54	3168.31	2037.99	2034.83	3232.07
536.58	-12516.5	-13597.4	-13620.9	-12802.5	-13711.2	-12598.5	536.11	3377.34	2053.65	2082.98	3231.41	2035.56	2032.4	3306.39
536.48	-12511.1	-13588.5	-13605.2	-12753.9	-13713.2	-12521.1	536.01	3264.42	2053.72	2090.98	3292.68	2032.98	2029.82	3380.89
536.38	-12443.8	-13578.4	-13586.2	-12712.5	-13715.3	-12446.5	535.91	3429.4	2053.93	2100.77	3351.38	2030.19	2027.04	3455.17
536.28	-12441.1	-13566.9	-13563.7	-12679.4	-13717.5	-12375	535.81	3646.63	2054.38	2112.75	3406.9	2027.26	2024.1	3528.98
536.18	-12317.4	-13553.9	-13537	-12655.3	-13719.8	-12306.6	535.71	3674.37	2055.21	2127.37	3458.69	2024.26	2021.11	3602.21
536.08	-12283.5	-13539.3	-13505.7	-12640.2	-13722.2	-12240.7	535.61	3515.88	2056.41	2145.01	3506.07	2021.14	2017.99	3674.67
535.98	-12168.6	-13522.6	-13469.4	-12633.2	-13724.8	-12175.7	535.51	3575.68	2058	2166.12	3548.48	2017.85	2014.7	3746.36
535.88	-12074.6	-13503.8	-13427.6	-12632.5	-13727.4	-12109.1	535.41	3844.24	2060.14	2191.32	3585.56	2014.47	2011.32	3817.53
535.78	-12118.3	-13482.5	-13379.9	-12635.4	-13730.2	-12037.4	535.31	3863.52	2062.89	2221.21	3616.95	2010.99	2007.83	3888.54
535.68	-12055.8	-13458.3	-13326	-12646	-13733.1	-11964.1	535.21	3937.47	2066.2	2256.38	3642.33	2007.26	2004.11	3959.85
535.58	-11850.4	-13431	-13265.7	-12666.1	-13736.1	-11890.5	535.11	4106.41	2070.2	2297.6	3661.65	2003.31	2000.16	4032.29
535.48	-11794.1	-13400	-13199	-12695.3	-13739.3	-11815.6	535.01	4145.95	2075.06	2345.81	3675.09	1999.2	1996.04	4107.02
535.38	-11668.5	-13364.9	-13125.9	-12732.9	-13742.6	-11738.5	534.91	4237.66	2080.85	2401.92	3682.87	1994.87	1991.72	4185.36
535.28	-11699.8	-13325.1	-13046.8	-12778.2	-13746.1	-11657.9	534.81	4388.98	2087.76	2467.02	3685.49	1990.37	1987.21	4268.99
535.18	-11682.9	-13280	-12962.2	-12829.9	-13749.6	-11572.9	534.71	4380.87	2096	2542.32	3683.67	1985.75	1982.59	4359.97
535.08	-11528.1	-13229.1	-12872.9	-12887.1	-13753.4	-11482.2	534.61	4391.57	2105.73	2629.05	3676.99	1981	1977.82	4459.3
534.98	-11238.7	-13171.4	-12779.8	-12948.6	-13757.4	-11385.1	534.51	4484.6	2117.1	2728.51	3662.61	1976.06	1972.86	4565.7
534.88	-11136.5	-13106.2	-12684.3	-13013.1	-13761.5	-11280.6	534.41	4724.02	2130.34	2842.14	3640.51	1970.97	1967.72	4680.8
534.78	-11085.3	-13032.6	-12587.8	-13079.4	-13765.9	-11168	534.31	4830.62	2145.66	2971.4	3610.88	1965.7	1962.35	4806.58
534.68	-11094.4	-12949.4	-12492	-13146.3	-13770.5	-11046.7	534.21	4927.43	2163.29	3117.75	3574	1960.28	1956.72	4945.16
534.58	-10911.7	-12855.4	-12398.6	-13212.6	-13775.2	-10916.3	534.11	5056.86	2183.55	3282.74	3530.29	1954.8	1950.83	5098.89
534.48	-10911.3	-12749.4	-12309.7	-13277.5	-13780.1	-10776.4	534.01	5109.85	2206.76	3467.78	3480.22	1949.41	1944.66	5270.17
534.38	-10592.2	-12629.8	-12227.2	-13340.1	-13785.2	-10626.8	533.91	5421.75	2233.21	3674.03	3424.25	1944.3	1938.12	5461.43
534.28	-10475	-12495.2	-12153	-13400	-13790.6	-10467	533.81	5767.72	2263.27	3902.41	3362.95	1939.94	1931.15	5675.11
534.18	-10213.3	-12343.9	-12088.8	-13456.5	-13796.3	-10296.6	533.71	5992.07	2297.34	4153.35	3296.9	1937.04	1923.68	5913.6
534.08	-10025.4	-12174	-12036	-13509.3	-13802.4	-10114.5	533.61	6315.24	2335.88	4426.62	3226.72	1936.8	1915.63	6179.14
533.98	-9975.1	-11983.3	-11995.3	-13558.2	-13808.7	-9919.38	533.51	6568.61	2379.49	4721.13	3153.15	1941.18	1907.02	6473.88
533.88	-9774.34	-11769.8	-11967.1	-13603.1	-13815.4	-9709.17	533.41	6811.1	2428.81	5034.57	3076.87	1952.99	1897.85	6799.7
533.78	-9549.99	-11530.9	-11950.8	-13644	-13822.3	-9481.09	533.31	7185.79	2484.57	5363.1	2998.62	1976.22	1888.11	7158.16
533.68	-9288.72	-11264.4	-11945.2	-13681.2	-13829.7	-9231.46	533.21	7393.67	2547.49	5700.94	2918.97	2016.16	1877.73	7550.36
533.58	-8976.97	-10967.7	-11947.9	-13715	-13837.5	-8955.62	533.11	7928.4	2618.33	6040.28	2838.48	2079.67	1866.6	7976.96
533.48	-8780.42	-10638.4	-11955.5	-13745.5	-13845.7	-8647.95	533.01	8469.02	2697.98	6371.18	2757.66	2175.22	1854.61	8438.2
533.38	-8232.4	-10274.1	-11972.3	-13773.3	-13854.6	-8310.65	532.91	8946.32	2787.43	6681.87	2677.02	2312.69	1841.72	8933.85
533.28	-8055.65	-9872.93	-12004.1	-13798.7	-13864	-7947.69	532.81	9471.5	2887.71	6959.11	2596.94	2502.79	1827.79	9463.16
533.18	-7448.43	-9433.24	-12050.2	-13822.1	-13874.1	-7557.35	532.71	9992.65	3000.01	7189.29	2517.83	2756.18	1812.79	10024.9
533.08	-7115.27	-8954.48	-12110.1	-13843.9	-13884.9	-7138.59	532.61	10629.5	3125.69	7359.69	2440.13	3082.24	1796.78	10617.4
532.98	-6665.46	-8437.41	-12182.6	-13864.4	-13896.5	-6691.39	532.51	10999	3265.93	7459.6	2364.02	3487	1779.61	11237.7
532.88	-6010.56	-7884.83	-12266.6	-13884	-13908.9	-6217.52	532.41	11853.4	3421.94	7481.84	2289.63	3971.56	1761.16	11881.5
532.78	-5651.5	-7302.21	-12360.3	-13902.9	-13922.1	-5721.2	532.31	12690.5	3594.84	7423.82	2217.08	4530.34	1741.36	12542
532.68	-5314.5	-6699.02	-12462.3	-13921.5	-13936.1	-5210.6	532.21	13404.8	3785.63	7287.93	2146.51	5149.78	1720.2	13209.2
532.58	-4575.9	-6089.37	-12570.9	-13940	-13951	-4698.1	532.11	14009.8	3994.86	7081.06	2078	5807.72	1697.7	13868.5
532.48	-4192.2	-5492.8	-12684.1	-13958.5	-13966.8	-4201.9	532.01	14373.4	4222.44	6813.76	2011.63	6474.01	1673.91	14500.1
532.38	-3728.4	-4934.4	-12800.4	-13977.1	-13983.2	-3745.4	531.91	15060.6	4467.23	6498.84	1947.47	7112.17	1648.91	15079
532.28	-3355.3	-4443	-12918	-13996	-14000.5	-3356	531.81	15697.8	4726.68	6150.12	1885.69	7682.59	1622.94	15576.3
532.18	-3170	-4047.5	-13035.2	-14015	-14018.3	-3061.2	531.71	15775.1	4996	5780.81	1826.3	8145.98	1596.11	15960.8
532.08	-3032.7	-3769.7	-13150.6	-14034.1	-14036.5	-2881.4	531.61	16129.2	5267.74	5402.83	1769.27	8467.88	1568.52	16202.2
531.98	-2972.5	-3615.8	-13262.8	-14053.4	-14055.1	-2821.8	531.51	16183.8	5531.68	5026.38	1714.78	8622.77	1540.49	16274.1
531.88	-2805	-3567.6	-13370.8	-14072.7	-14073.9	-2863.2	531.41	16077.9	5774.72	4659.51	1662.92	8597.04	1512.29	16157.3
531.78	-2853.5	-3580.8	-13473.4	-14091.7	-14092.6	-2960.7	531.31	16004.9	5982.02	4308.24	1613.79	8390.73	1484.2	15842.2
531.68	-3420.3	-3768	-13569.9	-14110.5	-14111	-3226.2	531.21	15377	6139.4	3976.86	1567.6	8017.74	1456.6	15331.8
531.58	-3889.3	-4199	-13659.7	-14128.6	-14129	-3729.2	531.11	14705	6236.47	3668.09	1524.5	7503.95	1429.86	14643.4
531.48	-4449	-4825.1	-13742.4	-14146	-14146.3	-4420.9	531.01	13866.2	6270.41	3383.41	1484.65	6884.16	1404.33	13809.6
531.38	-5101.2	-5583.4	-13817.5	-14162.3	-14162.5	-5238.2	530.91	12836.5	6241.41	3123.35	1448.21	6197.99	1380.34	12869.9
531.28	-5975.1	-6410.6	-13885.2	-14177.5	-14177.6	-6118.09	530.81	11926.3	6114.49	2887.68	1415.25	5485.66	1358.17	11828.6
531.18	-6821.69	-7252.68	-13945.5	-14191.3	-14191.4	-7006.68	530.71	10585.1	5893.89	2675.57	1385.72	4783.97	1337.93	10725.4
531.08	-7655.63	-8069.52	-13998.7	-14203.9	-14203.9	-7864.23	530.61	9630.56	5600.63	2485.86	1359.55	4123.46	1319.71	9610.36
530.98	-8464.82	-8835.03	-14045	-14215	-14215	-8665.01	530.51	8550.99	5259.77	2317.12	1336.6	3526.55	1303.54	8529.4
530.88	-9314.63	-9534.9	-14085	-14224.7	-14224.7	-9395.17	530.41	7495.58	4895.64	2167.86	1316.73	3007.04	1289.43	7518.99
530.78	-10105.1	-10163.5	-14119.2	-14233.1	-14233.1	-10049.5	530.31	6552.1	4528.48	2036.37	1299.64	2570.47	1277.19	6603.39
530.68	-10779	-10721	-14148.1	-14240.3	-14240.3	-10628.7	530.21	5700.66	4173.25	1921	1285.05	2215.62	1266.67	5794.91
530.58	-11210	-11210.9	-14172.4	-14246.5	-14246.5	-11136.8	530.11	5134.66	3839.67	1820.13	1272.66	1936.23	1257.69	5095.63
530.48	-11701.7	-11638.7	-14192.6	-14251.6	-14251.6	-11579.7	530.01	4566.99	3533.1	1732.2	1262.17	1722.84	1250.03	4500.23
530.38	-12070.3	-12010.7	-14209.4	-14256.1	-14256.1	-11964	529.91	4033.4	3255.66	1655.76	1253.31	1564.57	1243.5	3998.79
530.28	-12413.9	-12333.1	-14223.2	-14259.9	-14259.9	-12296.5	529.81	3586.38	3007.3	1589.48	1245.81	1450.38	1237.93	3579.2
530.18	-12610.3	-12612	-14234.6	-14263.2	-14263.2	-12583.4	529.71	3244.97	2786.73	1532.18	1239.51	1370.2	1233.19	3229.03
530.08	-12852.5	-12852.7	-14243.9	-14266	-14266	-12830.6	529.61	2924.68	2591.84	1482.77	1234.2	1315.27	1229.17	2936.56
529.98	-13060.8	-13060.2	-14251.5	-14268.4	-14268.4	-13043.3	529.51	2728.93	2420.23	1440.26	1229.72	1278.46	1225.74	2691.47
529.88	-13283.6	-13239	-14257.6	-14270.5	-14270.5	-13226.1	529.41	2488.93	2269.46	1403.78	1225.95	1254.26	1222.8	2485.06
529.78	-13426.1	-13392.8	-14262.5	-14272.2	-14272.2	-13383	529.31	2299.35	2137.18	1372.55	1222.76	1238.59	1220.29	2310.21
529.68	-13468.6	-13525	-14266.5	-14273.8	-14273.8	-13517.7	529.21	2128.11	2021.2	1345.88	1220.08	1228.51	1218.14	2161.24
529.58	-13456.9	-13638.6	-14269.7	-14275.1	-14275.1	-13633.1	529.11	1976.73	1919.53	1323.17	1217.81	1222.03	1216.3	2033.63
529.48	-13776.3	-13736	-14272.3	-14276.3	-14276.3	-13732	529.01	1936.19	1830.38	1303.85	1215.86	1217.77	1214.69	1923.79
529.38	-13820	-13819.5	-14274.4	-14277.3	-14277.3	-13816.5	528.91	1881.52	1752.2	1287.45	1214.18	1214.89	1213.28	1828.89
529.28	-13918	-13890.9	-14276	-14278.1	-14278.1	-13888.8	528.81	1782	1683.62	1273.56	1212.73	1212.86	1212.04	1746.66
529.18	-13961.5	-13951.9	-14277.2	-14278.8	-14278.8	-13950.3	528.71	1674.57	1623.45	1261.84	1211.48	1211.36	1210.95	1675.28
529.08	-13982.9	-14003.9	-14278.3	-14279.4	-14279.4	-14002.8	528.61	1581.13	1570.67	1251.98	1210.42	1210.21	1210.02	1613.24
528.98	-13953.4	-14048.3	-14279.1	-14279.9	-14279.9	-14047.5	528.51	1542.81	1524.39	1243.73	1209.54	1209.32	1209.23	1559.29
528.88	-14021.8	-14086	-14279.8	-14280.4	-14280.4	-14085.5	528.41	1488.21	1483.78	1236.83	1208.78	1208.59	1208.55	1512.33
528.78	-14106.4	-14118.1	-14280.4	-14280.8	-14280.8	-14117.7	528.31	1516.78	1448.12	1231.04	1208.1	1207.95	1207.93	1471.43
528.68	-14141.3	-14145.2	-14280.9	-14281.1	-14281.1	-14145	528.21	1502.38	1416.83	1226.21	1207.51	1207.39	1207.38	1435.8
528.58	-14126.6	-14168.2	-14281.3	-14281.5	-14281.5	-14168	528.11	1393.99	1389.39	1222.2	1207.01	1206.91	1206.91	1404.78
528.48	-14076.7	-14187.6	-14281.6	-14281.7	-14281.7	-14187.5	528.01	1355.13	1365.34	1218.89	1206.58	1206.51	1206.51	1377.79
528.38	-14172.1	-14203.9	-14281.9	-14282	-14282	-14203.9	527.91	1302.39	1344.29	1216.18	1206.23	1206.18	1206.18	1354.34
528.28	-14111.4	-14217.7	-14282.2	-14282.2	-14282.2	-14217.6	527.81	1313.69	1325.87	1213.96	1205.96	1205.92	1205.92	1333.95
528.18	-14144.7	-14229.2	-14282.4	-14282.5	-14282.5	-14229.2	527.71	1339.16	1309.76	1212.14	1205.72	1205.69	1205.69	1316.23
528.08	-14295	-14238.8	-14282.6	-14282.6	-14282.6	-14238.8	527.61	1310.55	1295.65	1210.63	1205.5	1205.48	1205.48	1300.82
527.98	-14194.5	-14246.8	-14282.7	-14282.8	-14282.8	-14246.8	527.51	1312.2	1283.32	1209.4	1205.3	1205.29	1205.29	1287.45
527.88	-14277	-14253.5	-14282.8	-14282.8	-14282.8	-14253.4	527.41	1230.07	1272.59	1208.42	1205.17	1205.15	1205.15	1275.86
527.78	-14245.2	-14258.9	-14282.9	-14282.9	-14282.9	-14258.9	527.31	1182.24	1263.23	1207.62	1205.04	1205.04	1205.04	1265.82
527.68	-14261.3	-14263.5	-14283	-14283	-14283	-14263.5	527.21	1295.12	1255.08	1206.97	1204.94	1204.93	1204.93	1257.12
527.58	-14204.6	-14267.2	-14283	-14283	-14283	-14267.2	527.11	1275.89	1247.98	1206.44	1204.84	1204.83	1204.83	1249.59
527.48	-14204.1	-14270.4	-14283.1	-14283.1	-14283.1	-14270.4	527.01	1292.29	1241.8	1205.99	1204.74	1204.73	1204.73	1243.06
527.38	-14219.6	-14272.9	-14283.2	-14283.2	-14283.2	-14272.9	526.91	1235.18	1236.41	1205.6	1204.62	1204.62	1204.62	1237.39
527.28	-14267.5	-14275	-14283.3	-14283.3	-14283.3	-14275	526.81	1230.27	1231.76	1205.3	1204.54	1204.54	1204.54	1232.53
527.18	-14237.1	-14276.8	-14283.4	-14283.4	-14283.4	-14276.8	526.71	1191.86	1227.76	1205.08	1204.49	1204.49	1204.49	1228.35
527.08	-14272.9	-14278.1	-14283.4	-14283.4	-14283.4	-14278.1	526.61	1198.53	1224.33	1204.93	1204.47	1204.47	1204.47	1224.79
526.98	-14277.5	-14279.2	-14283.5	-14283.5	-14283.5	-14279.2	526.51	1208.09	1221.37	1204.81	1204.45	1204.45	1204.45	1221.73
526.88	-14270.1	-14280.2	-14283.5	-14283.5	-14283.5	-14280.2	526.41	1241.03	1218.82	1204.71	1204.43	1204.43	1204.43	1219.09
526.78	-14208.1	-14280.9	-14283.6	-14283.6	-14283.6	-14280.9	526.31	1229.97	1216.59	1204.58	1204.38	1204.38	1204.38	1216.8
526.68	-14199.4	-14281.6	-14283.7	-14283.7	-14283.7	-14281.6	526.21	1297.51	1214.64	1204.45	1204.29	1204.29	1204.29	1214.8
526.58	-14225.5	-14282.1	-14283.7	-14283.7	-14283.7	-14282.1	526.11	1260.37	1212.97	1204.34	1204.22	1204.22	1204.22	1213.09
526.48	-14303.7	-14282.5	-14283.8	-14283.8	-14283.8	-14282.5	526.01	1166.07	1211.57	1204.28	1204.19	1204.19	1204.19	1211.66
526.38	-14319.6	-14282.8	-14283.8	-14283.8	-14283.8	-14282.8	525.91	1167.42	1210.38	1204.23	1204.16	1204.16	1204.16	1210.45
526.28	-14271.5	-14283.1	-14283.9	-14283.9	-14283.9	-14283.1	525.81	1190.29	1211.82	1206.64	1206.59	1206.59	1206.59	1211.87
526.18	-14232	-14280.6	-14281.2	-14281.2	-14281.2	-14280.6	525.71	1236.66	1213.4	1209.05	1209.01	1209.01	1209.01	1213.44
526.08	-14292.4	-14278.1	-14278.6	-14278.6	-14278.6	-14278.1	525.61	1276.17	1215.11	1211.46	1211.44	1211.44	1211.44	1215.14
525.98	-14175.9	-14275.6	-14276	-14276	-14276	-14275.6	525.51	1246.05	1216.93	1213.88	1213.86	1213.86	1213.86	1216.95
525.88	-14264.4	-14273	-14273.3	-14273.3	-14273.3	-14273	525.41	1209.18	1218.85	1216.3	1216.28	1216.28	1216.28	1218.86
525.78	-14280.4	-14270.5	-14270.7	-14270.7	-14270.7	-14270.5	525.31	1209.23	1220.84	1218.72	1218.71	1218.71	1218.71	1220.85
525.68	-14235.1	-14267.9	-14268.1	-14268.1	-14268.1	-14267.9	525.21	1202.4	1222.9	1221.14	1221.13	1221.13	1221.13	1222.91
525.58	-14246.3	-14265.3	-14265.4	-14265.4	-14265.4	-14265.3	525.11	1260.68	1225.03	1223.56	1223.56	1223.56	1223.56	1225.03
525.48	-14296.1	-14262.7	-14262.8	-14262.8	-14262.8	-14262.7	525.01	1232.38	1227.2	1225.99	1225.98	1225.98	1225.98	1227.2
525.38	-14228.2	-14260.1	-14260.2	-14260.2	-14260.2	-14260.1	524.91	1192.92	1229.41	1228.41	1228.41	1228.41	1228.41	1229.41
525.28	-14270.1	-16000	-16000	-16000	-16000	-14270.1	524.81	1227.64	0	0	0	0	0	1228.47

## Sheet: Figure 3c
Na-HE LDH		HE LDH
3330	-167.211	3330	-2.35569
3330.1	81.3863	3330.1	60.6777
3330.2	-40.9195	3330.2	-107.914
3330.29	-90.6556	3330.29	174.53
3330.39	-31.7743	3330.39	63.581
3330.49	-76.2039	3330.49	37.5144
3330.59	-138.272	3330.59	-93.7348
3330.68	90.4288	3330.68	-1.83488
3330.78	3.71076	3330.78	-29.5656
3330.88	-239.329	3330.88	-87.8979
3330.98	30.4418	3330.98	164.681
3331.08	54.1768	3331.08	-96.2963
3331.17	185.885	3331.17	-106.202
3331.27	-270.061	3331.27	-128.065
3331.37	12.5723	3331.37	42.0378
3331.47	243.366	3331.47	34.8255
3331.56	-132.595	3331.56	1.12749
3331.66	30.954	3331.66	51.7932
3331.76	72.3674	3331.76	25.7342
3331.86	99.3352	3331.86	64.1146
3331.96	151.879	3331.96	80.6826
3332.05	-156.185	3332.05	-114.102
3332.15	-47.0915	3332.15	193.695
3332.25	66.6453	3332.25	-52.9466
3332.35	-105.888	3332.35	84.6922
3332.44	161.113	3332.44	64.3052
3332.54	25.2133	3332.54	-191.231
3332.64	-63.3443	3332.64	-30.8937
3332.74	-76.284	3332.74	-30.773
3332.83	-40.8715	3332.83	-93.5292
3332.93	-57.3892	3332.93	26.78
3333.03	73.5679	3333.03	-152.245
3333.13	-119.376	3333.13	-52.7217
3333.23	11.7492	3333.23	-115.337
3333.32	88.979	3333.32	208.28
3333.42	155.203	3333.42	-111.58
3333.52	52.8982	3333.52	108.658
3333.62	-33.8811	3333.62	97.3332
3333.71	-12.1234	3333.71	147.123
3333.81	-7.63356	3333.81	150.375
3333.91	-33.4041	3333.91	49.5851
3334.01	-58.5164	3334.01	-22.1089
3334.11	36.6727	3334.11	-165.77
3334.2	-78.2642	3334.2	14.9424
3334.3	174.99	3334.3	146.592
3334.4	-21.1178	3334.4	-134.272
3334.5	-35.3471	3334.5	-27.3483
3334.59	14.7641	3334.59	35.2504
3334.69	-33.8294	3334.69	20.3142
3334.79	57.8215	3334.79	-131.559
3334.89	-76.8654	3334.89	-31.6142
3334.99	105.354	3334.99	-176.835
3335.08	-75.7102	3335.08	-86.2273
3335.18	43.2617	3335.18	135.981
3335.28	11.0945	3335.28	-25.844
3335.38	58.9277	3335.38	119.29
3335.47	-62.1973	3335.47	52.6091
3335.57	-27.8115	3335.57	51.1652
3335.67	17.3499	3335.67	-49.4331
3335.77	45.6668	3335.77	80.8042
3335.87	-91.5381	3335.87	-56.509
3335.96	55.6475	3335.96	-31.9882
3336.06	-135.465	3336.06	-98.0838
3336.16	158.093	3336.16	86.8425
3336.26	95.4318	3336.26	-22.1354
3336.35	176.338	3336.35	109.863
3336.45	-16.3045	3336.45	-61.5909
3336.55	89.3278	3336.55	111.816
3336.65	41.4502	3336.65	-37.8377
3336.74	-144.095	3336.74	-133.996
3336.84	130.41	3336.84	3.93385
3336.94	-143.192	3336.94	86.9879
3337.04	-71.2656	3337.04	70.4822
3337.14	44.4067	3337.14	-95.3788
3337.23	70.6109	3337.23	155.761
3337.33	33.0526	3337.33	86.8979
3337.43	74.4309	3337.43	-119.82
3337.53	86.0402	3337.53	4.85042
3337.62	-291.127	3337.62	29.8497
3337.72	65.8368	3337.72	-100.468
3337.82	-119.781	3337.82	31.5579
3337.92	49.239	3337.92	55.7024
3338.02	-62.0811	3338.02	-29.0516
3338.11	106.04	3338.11	6.72017
3338.21	151.491	3338.21	38.0779
3338.31	40.9726	3338.31	-97.7037
3338.41	118.449	3338.41	85.7053
3338.5	30.5019	3338.5	89.0844
3338.6	112.965	3338.6	39.7017
3338.7	-17.4656	3338.7	-76.4974
3338.8	69.3272	3338.8	75.4843
3338.9	-38.772	3338.9	-182.205
3338.99	-104.802	3338.99	-17.99
3339.09	-11.138	3339.09	54.9782
3339.19	95.5903	3339.19	-106.262
3339.29	244.255	3339.29	159.654
3339.38	-146.4	3339.38	87.5984
3339.48	86.569	3339.48	50.9828
3339.58	58.0089	3339.58	105.683
3339.68	-87.6542	3339.68	189.426
3339.78	112.131	3339.78	121.903
3339.87	55.1292	3339.87	-84.9536
3339.97	-81.3607	3339.97	152.273
3340.07	36.5208	3340.07	-0.97322
3340.17	35.6404	3340.17	-53.5363
3340.26	-6.2522	3340.26	-33.1178
3340.36	115.365	3340.36	44.7274
3340.46	38.5773	3340.46	-120.984
3340.56	-69.2484	3340.56	12.1233
3340.65	135.335	3340.65	88.9627
3340.75	-1.06161	3340.75	18.2328
3340.85	-49.7807	3340.85	-9.06859
3340.95	-2.91968	3340.95	-17.175
3341.05	-152.416	3341.05	-11.9422
3341.14	53.9969	3341.14	69.1453
3341.24	97.7699	3341.24	159.907
3341.34	-59.1749	3341.34	4.60276
3341.44	50.8879	3341.44	-91.2284
3341.53	66.2961	3341.53	3.25088
3341.63	112.362	3341.63	34.0128
3341.73	-95.3611	3341.73	83.3232
3341.83	28.0306	3341.83	32.0078
3341.93	59.7341	3341.93	128.175
3342.02	78.9958	3342.02	109.141
3342.12	185.918	3342.12	11.958
3342.22	-25.963	3342.22	-56.3515
3342.32	81.3329	3342.32	-157.664
3342.41	-76.658	3342.41	-156.867
3342.51	37.1628	3342.51	-108.051
3342.61	-117.617	3342.61	91.8198
3342.71	76.9255	3342.71	-0.61711
3342.81	115.71	3342.81	-97.0997
3342.9	91.1092	3342.9	91.641
3343	-12.7715	3343	34.0832
3343.1	-46.9158	3343.1	-138.112
3343.2	66.7467	3343.2	144.013
3343.29	-109.043	3343.29	-115.98
3343.39	-38.3744	3343.39	-67.8339
3343.49	-38.6535	3343.49	-137.689
3343.59	-67.125	3343.59	56.096
3343.69	132.516	3343.69	-133.239
3343.78	-99.8024	3343.78	14.9294
3343.88	-160.06	3343.88	5.64081
3343.98	-120.026	3343.98	56.4332
3344.08	-89.0167	3344.08	133.909
3344.17	238.996	3344.17	175.185
3344.27	-35.212	3344.27	-95.9921
3344.37	109.24	3344.37	73.4173
3344.47	-102.155	3344.47	-168.993
3344.57	-44.0612	3344.57	126.029
3344.66	-34.2158	3344.66	103.036
3344.76	-67.0636	3344.76	-135.695
3344.86	-165.638	3344.86	-9.31438
3344.96	91.4964	3344.96	-139.111
3345.05	29.2634	3345.05	-96.7273
3345.15	19.7282	3345.15	7.38621
3345.25	135.981	3345.25	114.694
3345.35	-98.1673	3345.35	-101.599
3345.44	-90.2389	3345.44	11.9215
3345.54	-53.6435	3345.54	77.6895
3345.64	-138.648	3345.64	159.695
3345.74	-34.204	3345.74	117.603
3345.84	-0.88606	3345.84	50.6462
3345.93	-68.5363	3345.93	76.9716
3346.03	148.092	3346.03	-15.6421
3346.13	-66.3465	3346.13	-58.5185
3346.23	46.9524	3346.23	-77.7556
3346.32	137.857	3346.32	46.7422
3346.42	64.6803	3346.42	37.5569
3346.52	198.227	3346.52	-213.386
3346.62	30.4994	3346.62	13.3712
3346.72	120.282	3346.72	204.581
3346.81	25.2706	3346.81	121.613
3346.91	-37.8727	3346.91	13.3845
3347.01	54.5281	3347.01	-38.454
3347.11	69.2883	3347.11	206.252
3347.2	-93.6543	3347.2	10.7312
3347.3	-32.4401	3347.3	103.42
3347.4	344.859	3347.4	-67.8649
3347.5	45.1797	3347.5	-57.8725
3347.6	112.738	3347.6	-42.1898
3347.69	133.235	3347.69	59.6045
3347.79	63.4309	3347.79	20.7901
3347.89	49.3074	3347.89	-57.6778
3347.99	-170.36	3347.99	96.6057
3348.08	-24.4938	3348.08	-125.004
3348.18	72.6	3348.18	111.464
3348.28	-37.3422	3348.28	71.3872
3348.38	144.153	3348.38	-17.4771
3348.48	-51.1278	3348.48	66.0289
3348.57	-9.17147	3348.57	2.65399
3348.67	-10.1255	3348.67	-53.9449
3348.77	-49.7947	3348.77	80.8565
3348.87	-42.1585	3348.87	-64.5991
3348.96	116.107	3348.96	136.58
3349.06	-96.6833	3349.06	-58.4178
3349.16	-49.0195	3349.16	115.013
3349.26	100.503	3349.26	29.2156
3349.35	-37.881	3349.35	-75.6304
3349.45	60.7385	3349.45	1.98094
3349.55	-86.5966	3349.55	171.989
3349.65	73.1089	3349.65	61.0725
3349.75	66.5599	3349.75	30.579
3349.84	-80.9128	3349.84	-111.249
3349.94	-84.8822	3349.94	68.7648
3350.04	13.5447	3350.04	-19.9122
3350.14	59.3988	3350.14	-32.5404
3350.23	-146.65	3350.23	-16.2743
3350.33	81.528	3350.33	-40.7117
3350.43	-91.5957	3350.43	117.857
3350.53	-80.4495	3350.53	-50.8662
3350.63	-184.142	3350.63	9.74867
3350.72	-3.03988	3350.72	-67.6984
3350.82	-82.2847	3350.82	179.063
3350.92	-54.7412	3350.92	101.567
3351.02	-6.16463	3351.02	74.8254
3351.11	-29.6587	3351.11	135.501
3351.21	-58.6432	3351.21	-139.743
3351.31	-6.53561	3351.31	42.2431
3351.41	81.01	3351.41	98.5798
3351.51	-75.9968	3351.51	-37.1818
3351.6	88.898	3351.6	18.8192
3351.7	124.779	3351.7	-9.89936
3351.8	-78.6443	3351.8	169.725
3351.9	112.849	3351.9	-65.3974
3351.99	35.0941	3351.99	140.833
3352.09	-115.34	3352.09	-157.661
3352.19	41.9213	3352.19	2.20904
3352.29	96.5285	3352.29	-151.695
3352.39	-17.3362	3352.39	-64.5734
3352.48	28.5211	3352.48	-22.2993
3352.58	-127.894	3352.58	148.352
3352.68	77.8509	3352.68	87.9933
3352.78	-41.3237	3352.78	-105.332
3352.87	93.0895	3352.87	-128.127
3352.97	29.2015	3352.97	-153.863
3353.07	62.8348	3353.07	-38.6057
3353.17	124.019	3353.17	-48.6835
3353.26	-158.339	3353.26	57.3591
3353.36	-31.7571	3353.36	95.1985
3353.46	126.971	3353.46	102.284
3353.56	-112.029	3353.56	14.9938
3353.66	101.63	3353.66	91.2063
3353.75	10.5003	3353.75	-2.73332
3353.85	-5.4101	3353.85	5.68228
3353.95	66.3994	3353.95	-62.2874
3354.05	21.155	3354.05	-9.06
3354.14	-48.6267	3354.14	75.6484
3354.24	-2.24068	3354.24	-71.7554
3354.34	-28.0213	3354.34	0.76676
3354.44	-124.934	3354.44	18.9185
3354.54	33.7658	3354.54	-60.6231
3354.63	122.439	3354.63	-91.8628
3354.73	216.708	3354.73	-43.7538
3354.83	-66.1822	3354.83	-82.5153
3354.93	7.7143	3354.93	9.12437
3355.02	-206.664	3355.02	-81.0982
3355.12	-14.4727	3355.12	-154.708
3355.22	277.277	3355.22	-4.03899
3355.32	-30.609	3355.32	-80.5908
3355.42	-19.8577	3355.42	17.9414
3355.51	25.8215	3355.51	-119.124
3355.61	-45.6549	3355.61	-11.6593
3355.71	-171.07	3355.71	89.5005
3355.81	80.2364	3355.81	46.4017
3355.9	61.9868	3355.9	0.96478
3356	-4.19817	3356	-123.831
3356.1	-19.0357	3356.1	-38.4378
3356.2	170.985	3356.2	-114.831
3356.3	66.3968	3356.3	38.5784
3356.39	50.5597	3356.39	0.40634
3356.49	50.0178	3356.49	-72.3602
3356.59	-8.3208	3356.59	-30.4457
3356.69	-8.92298	3356.69	51.3327
3356.78	-35.5618	3356.78	-10.5512
3356.88	-0.20854	3356.88	50.9037
3356.98	-18.3501	3356.98	38.6344
3357.08	23.8732	3357.08	4.70554
3357.17	-156.522	3357.17	-14.5253
3357.27	-22.126	3357.27	-102.934
3357.37	105.395	3357.37	18.1153
3357.47	-115.307	3357.47	-12.5249
3357.57	-98.1289	3357.57	-189.485
3357.66	125.464	3357.66	-58.6898
3357.76	92.3482	3357.76	-56.5192
3357.86	-85.1897	3357.86	-25.4707
3357.96	12.8452	3357.96	1.09288
3358.05	23.0071	3358.05	73.0894
3358.15	-178.991	3358.15	-25.6857
3358.25	-111.274	3358.25	235.775
3358.35	-57.5347	3358.35	-35.902
3358.45	44.2477	3358.45	-60.8201
3358.54	78.6508	3358.54	66.8919
3358.64	37.5476	3358.64	-81.0432
3358.74	14.5967	3358.74	-141.34
3358.84	15.4968	3358.84	-66.8293
3358.93	-73.8593	3358.93	175.342
3359.03	19.6412	3359.03	-4.64498
3359.13	-98.445	3359.13	54.3128
3359.23	7.9488	3359.23	122.877
3359.33	-80.0486	3359.33	37.7607
3359.42	-145.3	3359.42	38.6198
3359.52	137.881	3359.52	-13.1981
3359.62	82.1749	3359.62	19.5273
3359.72	-25.2312	3359.72	-65.5943
3359.81	-208.041	3359.81	77.4266
3359.91	79.4775	3359.91	-15.3546
3360.01	-166.304	3360.01	101.171
3360.11	-18.1055	3360.11	45.1308
3360.21	-77.3851	3360.21	-31.8206
3360.3	-140.136	3360.3	-33.5891
3360.4	42.2275	3360.4	117.669
3360.5	-142.928	3360.5	41.0138
3360.6	-65.3114	3360.6	-163.362
3360.69	-94.701	3360.69	-180.535
3360.79	38.5827	3360.79	98.4347
3360.89	-75.591	3360.89	5.11048
3360.99	107.915	3360.99	116.268
3361.09	27.9702	3361.09	61.0123
3361.18	134.269	3361.18	-77.8303
3361.28	-26.3254	3361.28	-99.414
3361.38	-111.843	3361.38	-105.326
3361.48	36.5531	3361.48	-98.4144
3361.57	-18.0127	3361.57	-109.212
3361.67	2.51195	3361.67	-148.311
3361.77	27.9067	3361.77	-44.2582
3361.87	170.22	3361.87	-8.9486
3361.96	-229.552	3361.96	91.3138
3362.06	72.1717	3362.06	-92.4267
3362.16	106.434	3362.16	-43.3085
3362.26	-128.609	3362.26	-33.0934
3362.36	61.4658	3362.36	36.9201
3362.45	-83.6008	3362.45	-33.7596
3362.55	238.477	3362.55	87.9069
3362.65	98.1184	3362.65	9.83329
3362.75	27.4001	3362.75	36.0662
3362.84	175.602	3362.84	-8.14779
3362.94	-61.5886	3362.94	2.11633
3363.04	99.1735	3363.04	2.94828
3363.14	-138.436	3363.14	100.833
3363.24	-17.8747	3363.24	-54.859
3363.33	11.6499	3363.33	68.567
3363.43	116.751	3363.43	-99.3173
3363.53	-2.7852	3363.53	21.5415
3363.63	-59.3265	3363.63	-58.0975
3363.72	46.7331	3363.72	32.16
3363.82	11.0299	3363.82	-33.9973
3363.92	-3.26355	3363.92	-10.3455
3364.02	-39.4146	3364.02	-194.834
3364.12	-138.352	3364.12	10.7282
3364.21	-219.638	3364.21	76.004
3364.31	97.7798	3364.31	15.4848
3364.41	-10.3915	3364.41	-24.9134
3364.51	89.254	3364.51	134.532
3364.6	49.6419	3364.6	143.184
3364.7	-170.556	3364.7	-121.994
3364.8	22.588	3364.8	-65.2361
3364.9	116.973	3364.9	-89.8959
3365	-12.5923	3365	85.8133
3365.09	226.963	3365.09	-106.874
3365.19	148.636	3365.19	148.388
3365.29	153.936	3365.29	19.1233
3365.39	-15.7549	3365.39	110.11
3365.48	76.6466	3365.48	129.08
3365.58	-13.8605	3365.58	126.062
3365.68	-58.8825	3365.68	4.49679
3365.78	-29.5299	3365.78	-74.1474
3365.87	113.757	3365.87	-167.327
3365.97	-35.924	3365.97	-52.9219
3366.07	21.1571	3366.07	120.553
3366.17	-143.352	3366.17	8.33297
3366.27	107.932	3366.27	-124.887
3366.36	49.4118	3366.36	-115.177
3366.46	82.1447	3366.46	-158.067
3366.56	-5.53739	3366.56	48.4601
3366.66	21.2695	3366.66	42.016
3366.75	99.3732	3366.75	-105.466
3366.85	24.0333	3366.85	-130.534
3366.95	139.382	3366.95	78.8911
3367.05	-114.433	3367.05	58.4826
3367.15	-90.3941	3367.15	-4.02856
3367.24	-58.3689	3367.24	-68.659
3367.34	97.7138	3367.34	84.5916
3367.44	-42.7561	3367.44	-7.02661
3367.54	5.83645	3367.54	144.79
3367.63	33.8173	3367.63	118.227
3367.73	-136.773	3367.73	163.339
3367.83	-86.9452	3367.83	226.115
3367.93	18.6983	3367.93	-126.362
3368.03	87.8851	3368.03	-52.6524
3368.12	-124.279	3368.12	144.641
3368.22	-119.245	3368.22	58.5249
3368.32	-98.1939	3368.32	-138.904
3368.42	174.454	3368.42	5.05612
3368.51	-36.6762	3368.51	-34.157
3368.61	-63.1565	3368.61	23.4285
3368.71	-25.3188	3368.71	-76.082
3368.81	36.0926	3368.81	25.2255
3368.91	63.6925	3368.91	-114.371
3369	127.185	3369	66.1492
3369.1	15.4809	3369.1	106.209
3369.2	-75.6469	3369.2	13.5095
3369.3	106.087	3369.3	-69.0622
3369.39	168.764	3369.39	-239.455
3369.49	18.6923	3369.49	6.22221
3369.59	-70.7966	3369.59	-71.5897
3369.69	44.4867	3369.69	54.009
3369.78	-81.5308	3369.78	-40.1771
3369.88	-189.65	3369.88	-158.468
3369.98	-86.3614	3369.98	50.4673
3370.08	107.099	3370.08	21.4225
3370.18	-40.7889	3370.18	-30.2761
3370.27	-28.5782	3370.27	-34.1615
3370.37	-1.39184	3370.37	18.6013
3370.47	-21.8999	3370.47	142.387
3370.57	-130.815	3370.57	215.914
3370.66	201.428	3370.66	130.212
3370.76	141.909	3370.76	-178.432
3370.86	-5.65859	3370.86	-46.4219
3370.96	-2.91679	3370.96	-23.6892
3371.06	12.4851	3371.06	8.14706
3371.15	9.62081	3371.15	145.957
3371.25	62.8685	3371.25	-39.5668
3371.35	-21.4323	3371.35	-128.05
3371.45	4.85163	3371.45	-56.2489
3371.54	24.0052	3371.54	-10.9011
3371.64	54.2923	3371.64	-58.1383
3371.74	42.7897	3371.74	-117.947
3371.84	17.6904	3371.84	-49.5562
3371.94	28.0618	3371.94	-157.203
3372.03	-58.6087	3372.03	-165.58
3372.13	110.074	3372.13	-66.8421
3372.23	93.1143	3372.23	-57.8852
3372.33	98.8177	3372.33	-133.954
3372.42	-22.4231	3372.42	28.8819
3372.52	119.235	3372.52	-20.7355
3372.62	-157.689	3372.62	-24.4444
3372.72	18.714	3372.72	-51.2816
3372.82	5.11517	3372.82	-90.671
3372.91	91.3674	3372.91	97.2339
3373.01	181.313	3373.01	-73.0954
3373.11	172.165	3373.11	-153.663
3373.21	-6.88402	3373.21	-59.8465
3373.3	109.416	3373.3	-93.8241
3373.4	-78.1104	3373.4	84.7215
3373.5	-50.9901	3373.5	-177.079
3373.6	72.3997	3373.6	-11.2871
3373.7	51.178	3373.7	-32.8035
3373.79	207.961	3373.79	114.238
3373.89	-52.6002	3373.89	-65.3593
3373.99	-0.77898	3373.99	108.608
3374.09	106.444	3374.09	13.1907
3374.18	-144.46	3374.18	-69.8625
3374.28	148.328	3374.28	80.0716
3374.38	105.14	3374.38	-12.0593
3374.48	-24.7093	3374.48	5.23884
3374.57	71.7314	3374.57	45.2619
3374.67	134.851	3374.67	-86.5232
3374.77	78.3578	3374.77	-168.157
3374.87	64.543	3374.87	-60.5294
3374.97	114.472	3374.97	-99.4125
3375.06	-11.9716	3375.06	-124.537
3375.16	72.6129	3375.16	-69.3418
3375.26	46.3017	3375.26	135.086
3375.36	230.096	3375.36	-133.939
3375.45	-61.5757	3375.45	-121.378
3375.55	189.902	3375.55	-95.846
3375.65	-20.3761	3375.65	-22.6429
3375.75	38.4233	3375.75	-53.6929
3375.85	-114.012	3375.85	15.7856
3375.94	62.682	3375.94	-5.35959
3376.04	285.507	3376.04	-29.9212
3376.14	84.4369	3376.14	175.818
3376.24	-143.165	3376.24	110.335
3376.33	150.427	3376.33	-155.968
3376.43	108.071	3376.43	-80.6009
3376.53	177.58	3376.53	36.2448
3376.63	29.0497	3376.63	-170.379
3376.73	256.435	3376.73	65.7181
3376.82	25.2854	3376.82	-23.8963
3376.92	-17.8616	3376.92	-49.1744
3377.02	268.701	3377.02	-0.16371
3377.12	41.1637	3377.12	13.3069
3377.21	45.7522	3377.21	197.209
3377.31	125.95	3377.31	-126.263
3377.41	260.483	3377.41	100
3377.51	37.1798	3377.51	-24.0602
3377.61	159.619	3377.61	7.04069
3377.7	-111.971	3377.7	20.202
3377.8	372.055	3377.8	76.6655
3377.9	218.3	3377.9	43.638
3378	210.18	3378	104.129
3378.09	189.947	3378.09	62.7017
3378.19	-0.2753	3378.19	100.358
3378.29	446.611	3378.29	-12.2769
3378.39	426.091	3378.39	-31.1396
3378.48	392.228	3378.48	50.8209
3378.58	462.9	3378.58	101.545
3378.68	228.614	3378.68	-0.22333
3378.78	511.985	3378.78	41.7457
3378.88	453.471	3378.88	165.182
3378.97	523.559	3378.97	101.735
3379.07	559.975	3379.07	-31.9068
3379.17	718.155	3379.17	28.6198
3379.27	666.733	3379.27	109.322
3379.36	828.445	3379.36	-65.8218
3379.46	950.704	3379.46	65.8017
3379.56	1031.15	3379.56	140.072
3379.66	1360.81	3379.66	-66.438
3379.76	1194.14	3379.76	-59.493
3379.85	1222.95	3379.85	149.447
3379.95	1684.56	3379.95	115.725
3380.05	1612.95	3380.05	-156.399
3380.15	1870.95	3380.15	30.4161
3380.24	1786.71	3380.24	58.098
3380.34	1935.99	3380.34	45.9144
3380.44	1895.7	3380.44	325.384
3380.54	1694.42	3380.54	98.9898
3380.64	1471.96	3380.64	70.4166
3380.73	1110.33	3380.73	145.068
3380.83	917.863	3380.83	51.9911
3380.93	351.912	3380.93	-99.3434
3381.03	-94.3497	3381.03	9.6216
3381.12	-440.582	3381.12	-34.2013
3381.22	-777.425	3381.22	134.92
3381.32	-1314.81	3381.32	-107.624
3381.42	-1662.88	3381.42	-17.2317
3381.52	-1752.1	3381.52	-46.946
3381.61	-1770.88	3381.61	-105.354
3381.71	-2029.82	3381.71	-44.9732
3381.81	-1841.92	3381.81	-32.2425
3381.91	-1724.76	3381.91	-99.0733
3382	-1617.23	3382	-68.3248
3382.1	-1397.07	3382.1	-120.416
3382.2	-1125.85	3382.2	6.68516
3382.3	-1298.11	3382.3	-105.547
3382.39	-1126.4	3382.39	-40.2492
3382.49	-1077.72	3382.49	-141.023
3382.59	-839.928	3382.59	-150.765
3382.69	-718.266	3382.69	-171.222
3382.79	-783.423	3382.79	-117.587
3382.88	-669.906	3382.88	57.8467
3382.98	-594.87	3382.98	-205.689
3383.08	-540.662	3383.08	-184.125
3383.18	-532.147	3383.18	133.92
3383.27	-461.552	3383.27	36.1084
3383.37	-474.46	3383.37	-50.9258
3383.47	-308.833	3383.47	-128.678
3383.57	-425.816	3383.57	106.323
3383.67	-203.294	3383.67	-139.689
3383.76	-343.821	3383.76	-263.025
3383.86	-341.515	3383.86	-149.236
3383.96	-46.2173	3383.96	32.7084
3384.06	-179.278	3384.06	-4.37813
3384.15	-183.024	3384.15	33.6985
3384.25	-290.656	3384.25	5.73307
3384.35	-93.1098	3384.35	169.857
3384.45	-137.165	3384.45	-174.036
3384.55	-57.6831	3384.55	29.3335
3384.64	-137.342	3384.64	-45.2766
3384.74	-259.817	3384.74	-68.9276
3384.84	-47.243	3384.84	31.2499
3384.94	-8.21446	3384.94	38.036
3385.03	-368.715	3385.03	-10.5362
3385.13	-129.264	3385.13	32.1715
3385.23	-89.5912	3385.23	98.6888
3385.33	-173.18	3385.33	-133.418
3385.43	-52.4237	3385.43	54.8999
3385.52	-240.37	3385.52	100.447
3385.62	-134.344	3385.62	-70.3013
3385.72	-45.2483	3385.72	-123.487
3385.82	-86.9985	3385.82	-96.0294
3385.91	-63.1728	3385.91	2.5159
3386.01	-59.0521	3386.01	24.2739
3386.11	50.6151	3386.11	-89.084
3386.21	-128.096	3386.21	-109.275
3386.3	-117.556	3386.3	57.0604
3386.4	-10.846	3386.4	-105.942
3386.5	-25.5549	3386.5	-0.09578
3386.6	-142.505	3386.6	-22.0907
3386.7	-13.9851	3386.7	-74.29
3386.79	-104.86	3386.79	-52.0472
3386.89	68.2006	3386.89	-73.1135
3386.99	40.409	3386.99	-46.3362
3387.09	-205.118	3387.09	-87.7766
3387.18	-81.4722	3387.18	-31.0542
3387.28	-71.5941	3387.28	128.648
3387.38	92.5459	3387.38	51.9265
3387.48	-111.061	3387.48	-73.0698
3387.58	-20.9339	3387.58	-102.225
3387.67	-44.8756	3387.67	-19.981
3387.77	24.7341	3387.77	58.2659
3387.87	67.2974	3387.87	-89.7737
3387.97	-155.663	3387.97	-179.239
3388.06	41.8087	3388.06	-25.3522
3388.16	112.79	3388.16	-147.809
3388.26	80.4981	3388.26	44.3552
3388.36	-46.1849	3388.36	-105.225
3388.46	-171.503	3388.46	89.6175
3388.55	-95.0162	3388.55	152.88
3388.65	14.3504	3388.65	-167.995
3388.75	7.86684	3388.75	53.6834
3388.85	21.7883	3388.85	-156.035
3388.94	-83.626	3388.94	-8.57055
3389.04	-184.801	3389.04	144.625
3389.14	29.2784	3389.14	116.613
3389.24	-10.6401	3389.24	-61.5848
3389.34	-78.3421	3389.34	78.153
3389.43	42.3494	3389.43	-111.877
3389.53	96.816	3389.53	-215.738
3389.63	-40.2916	3389.63	91.6937
3389.73	61.9038	3389.73	15.2861
3389.82	-244.604	3389.82	122.72
3389.92	49.5568	3389.92	-22.6063
3390.02	69.4345	3390.02	61.9387
3390.12	-152.489	3390.12	-89.7202
3390.22	-66.693	3390.22	-10.5345
3390.31	26.6022	3390.31	29.4162
3390.41	115.857	3390.41	235.851
3390.51	76.4438	3390.51	-64.5624
3390.61	-84.6551	3390.61	94.5405
3390.7	-74.2141	3390.7	-85.8571
3390.8	-42.5403	3390.8	-38.8634
3390.9	51.2046	3390.9	-209.008
3391	41.3191	3391	62.0549
3391.09	10.6098	3391.09	-167.647
3391.19	-136.67	3391.19	-22.9648
3391.29	-43.5792	3391.29	-16.7925
3391.39	103.867	3391.39	113.007
3391.49	46.966	3391.49	52.7393
3391.58	236.024	3391.58	96.914
3391.68	53.1003	3391.68	-41.4592
3391.78	-176.502	3391.78	-21.6409
3391.88	91.8524	3391.88	92.3671
3391.97	-13.8626	3391.97	-23.372
3392.07	-28.6866	3392.07	1.26416
3392.17	-84.0235	3392.17	-105.547
3392.27	-36.5952	3392.27	-40.6053
3392.37	-20.4247	3392.37	-45.3062
3392.46	33.5579	3392.46	83.6107
3392.56	-153.622	3392.56	164.898
3392.66	-38.7245	3392.66	88.7399
3392.76	-156.903	3392.76	-37.9705
3392.85	66.5723	3392.85	69.5878
3392.95	-16.835	3392.95	-157.195
3393.05	-23.9002	3393.05	-61.5101
3393.15	-36.0809	3393.15	-7.35376
3393.25	-24.1273	3393.25	46.1852
3393.34	-56.2641	3393.34	-45.9032
3393.44	206.446	3393.44	147.911
3393.54	-6.05071	3393.54	38.4816
3393.64	-45.2257	3393.64	45.9629
3393.73	56.6808	3393.73	85.0443
3393.83	19.9291	3393.83	-47.0616
3393.93	-147.693	3393.93	-122.84
3394.03	-163.009	3394.03	-101.144
3394.13	-79.2898	3394.13	0.74128
3394.22	-0.39637	3394.22	-96.5145
3394.32	115.581	3394.32	-39.4053
3394.42	-63.6082	3394.42	-215.579
3394.52	-17.2943	3394.52	-84.3145
3394.61	-75.7575	3394.61	46.7331
3394.71	37.8984	3394.71	94.9796
3394.81	-64.3689	3394.81	9.23437
3394.91	47.9841	3394.91	-17.781
3395	-136.515	3395	-43.8786
3395.1	34.066	3395.1	95.9163
3395.2	-111.788	3395.2	-1.2133
3395.3	37.8321	3395.3	73.8055
3395.4	-4.74645	3395.4	4.10978
3395.49	-49.9965	3395.49	-31.2078
3395.59	-60.3615	3395.59	-51.475
3395.69	-94.7281	3395.69	15.9282
3395.79	-14.2753	3395.79	-82.6735
3395.88	-168.853	3395.88	47.9494
3395.98	-178.884	3395.98	21.7455
3396.08	-187.912	3396.08	119.579
3396.18	129.042	3396.18	-169.221
3396.28	69.5421	3396.28	144.751
3396.37	148.189	3396.37	76.3206
3396.47	31.515	3396.47	-32.6776
3396.57	66.9872	3396.57	2.60516
3396.67	93.3999	3396.67	8.25344
3396.76	75.6461	3396.76	106.018
3396.86	118.195	3396.86	105.596
3396.96	3.6161	3396.96	70.345
3397.06	67.5975	3397.06	130.171
3397.16	-98.1522	3397.16	32.3455
3397.25	33.0616	3397.25	-99.3685
3397.35	-47.9599	3397.35	41.5651
3397.45	24.3567	3397.45	-164.076
3397.55	-122.362	3397.55	-18.2933
3397.64	24.5523	3397.64	15.7289
3397.74	-22.7597	3397.74	35.7151
3397.84	-108.817	3397.84	-4.52059
3397.94	76.0528	3397.94	71.4047
3398.04	-261.509	3398.04	25.0797
3398.13	75.21	3398.13	-34.5755
3398.23	133.606	3398.23	-28.913
3398.33	-6.64293	3398.33	77.0085
3398.43	-89.7919	3398.43	-35.3696
3398.52	-109.949	3398.52	177.236
3398.62	-17.2203	3398.62	-126.554
3398.72	67.5058	3398.72	-111.615
3398.82	177.689	3398.82	53.4469
3398.91	-71.3665	3398.91	-56.8843
3399.01	49.1294	3399.01	12.5076
3399.11	7.88521	3399.11	91.3715
3399.21	-95.258	3399.21	-14.1921
3399.31	-95.9277	3399.31	50.6904
3399.4	-48.813	3399.4	-20.0994
3399.5	172.766	3399.5	68.4108
3399.6	10.7148	3399.6	-134.094
3399.7	-39.733	3399.7	-0.50329
3399.79	-59.8798	3399.79	-39.1826
3399.89	-22.9814	3399.89	-117.333
3399.99	67.9927	3399.99	-203.09
3400.09	-51.6385	3400.09	-54.7236
3400.19	190.241	3400.19	37.4913
3400.28	-56.8235	3400.28	9.65447
3400.38	-35.9558	3400.38	102.265
3400.48	41.9948	3400.48	-20.2316
3400.58	-56.5427	3400.58	109.789
3400.67	-24.8033	3400.67	10.5034
3400.77	144.766	3400.77	-106.111
3400.87	103.8	3400.87	-132.863
3400.97	287.122	3400.97	73.7613
3401.07	46.6419	3401.07	28.0102
3401.16	-29.9242	3401.16	40.686
3401.26	-96.8726	3401.26	-144.643
3401.36	-36.8726	3401.36	-31.8986
3401.46	102.09	3401.46	76.583
3401.55	16.4246	3401.55	-45.8969
3401.65	-56.1019	3401.65	5.98234
3401.75	-93.4144	3401.75	48.7067
3401.85	-39.4316	3401.85	19.4469
3401.95	2.25713	3401.95	-12.1748
3402.04	-0.23411	3402.04	15.4464
3402.14	29.2212	3402.14	-34.4848
3402.24	-22.8768	3402.24	-38.6189
3402.34	114.136	3402.34	-176.14
3402.43	130.61	3402.43	-27.566
3402.53	-7.74259	3402.53	29.8197
3402.63	-58.2609	3402.63	28.174
3402.73	-180.475	3402.73	67.5673
3402.83	69.7258	3402.83	-104.092
3402.92	-99.9202	3402.92	42.3593
3403.02	-118.899	3403.02	14.5701
3403.12	-262.759	3403.12	116.967
3403.22	-39.0358	3403.22	126.322
3403.31	63.8173	3403.31	-65.269
3403.41	-41.3389	3403.41	134.248
3403.51	28.1253	3403.51	-77.205
3403.61	-68.7586	3403.61	102.068
3403.7	-11.0845	3403.7	-110.511
3403.8	36.9369	3403.8	-166.255
3403.9	78.2255	3403.9	-46.9934
3404	183.637	3404	32.3103
3404.1	-45.5066	3404.1	-0.96109
3404.19	-127.752	3404.19	-51.9974
3404.29	-58.1207	3404.29	109.113
3404.39	161.128	3404.39	-9.55892
3404.49	113.891	3404.49	-128.933
3404.58	-188.495	3404.58	-5.98685
3404.68	92.292	3404.68	117.638
3404.78	-127.997	3404.78	23.5157
3404.88	63.9579	3404.88	-19.2653
3404.98	46.3872	3404.98	-85.7239
3405.07	-23.4315	3405.07	-70.6654
3405.17	-75.2822	3405.17	18.8258
3405.27	67.377	3405.27	155.627
3405.37	60.7766	3405.37	-149.697
3405.46	-46.7824	3405.46	-145.524
3405.56	-37.3728	3405.56	-37.6115
3405.66	95.1768	3405.66	-184.121
3405.76	-94.4425	3405.76	-63.594
3405.86	116.07	3405.86	44.0188
3405.95	148.905	3405.95	195.499
3406.05	-19.236	3406.05	-129.877
3406.15	-102.667	3406.15	-53.7066
3406.25	-112.415	3406.25	-63.64
3406.34	111.571	3406.34	44.8909
3406.44	124.537	3406.44	146.15
3406.54	-93.3315	3406.54	45.5759
3406.64	89.3769	3406.64	-19.3236
3406.74	54.7254	3406.74	86.3134
3406.83	-50.222	3406.83	76.1314
3406.93	27.3587	3406.93	-27.7119
3407.03	-171.853	3407.03	111.12
3407.13	19.6976	3407.13	40.0672
3407.22	-185.675	3407.22	45.5685
3407.32	-80.4347	3407.32	-109.586
3407.42	175.05	3407.42	-16.7679
3407.52	92.252	3407.52	7.93432
3407.61	-121.796	3407.61	-36.5729
3407.71	-122.991	3407.71	-71.7922
3407.81	-36.1275	3407.81	61.0052
3407.91	231.695	3407.91	148.559
3408.01	110.472	3408.01	86.5892
3408.1	-14.4163	3408.1	-25.017
3408.2	-12.5317	3408.2	108.611
3408.3	-236.842	3408.3	-64.2307
3408.4	92.5702	3408.4	65.8118
3408.49	33.6846	3408.49	-30.224
3408.59	107.2	3408.59	2.17218
3408.69	-83.6481	3408.69	-133.834
3408.79	-21.4239	3408.79	-13.5149
3408.89	-8.07427	3408.89	60.658
3408.98	-132.868	3408.98	-112.608
3409.08	203.032	3409.08	46.1052
3409.18	-30.2099	3409.18	-0.22886
3409.28	-108.936	3409.28	-95.1468
3409.37	-178.455	3409.37	55.7542
3409.47	120.92	3409.47	-53.938
3409.57	116.503	3409.57	-63.477
3409.67	-189.663	3409.67	-71.966
3409.77	16.2569	3409.77	76.7024
3409.86	-67.9224	3409.86	88.3754
3409.96	-50.9914	3409.96	139.503
3410.06	166.106	3410.06	-13.622
3410.16	26.4592	3410.16	5.60903
3410.25	-63.9219	3410.25	90.7513
3410.35	-97.1114	3410.35	-45.3324
3410.45	77.7707	3410.45	-73.6225
3410.55	10.92	3410.55	43.3698
3410.65	115.96	3410.65	46.9999
3410.74	130.788	3410.74	164.307
3410.84	112.808	3410.84	-44.0548
3410.94	-231.174	3410.94	69.8997
3411.04	27.8217	3411.04	76.7479
3411.13	40.6452	3411.13	154.118
3411.23	118.321	3411.23	45.4355
3411.33	215.131	3411.33	-1.99393
3411.43	70.6005	3411.43	148.192
3411.52	-97.5277	3411.52	28.9587
3411.62	183.89	3411.62	-57.8783
3411.72	57.4389	3411.72	84.3878
3411.82	-13.0652	3411.82	-154.341
3411.92	22.2806	3411.92	-32.1606
3412.01	-14.9543	3412.01	-104.476
3412.11	81.2119	3412.11	-16.9808
3412.21	77.0588	3412.21	35.2177
3412.31	86.1843	3412.31	-63.551
3412.4	-84.7533	3412.4	-31.6422
3412.5	53.0605	3412.5	167.723
3412.6	37.6924	3412.6	40.386
3412.7	37.0956	3412.7	-54.8269
3412.8	-13.1223	3412.8	-55.4846
3412.89	69.0447	3412.89	-13.18
3412.99	56.8334	3412.99	119.075
3413.09	-60.4647	3413.09	-3.59422
3413.19	-57.0213	3413.19	-10.5481
3413.28	-26.8334	3413.28	-54.515
3413.38	9.67654	3413.38	10.7683
3413.48	-80.2216	3413.48	-138.938
3413.58	169.853	3413.58	76.9707
3413.68	64.6927	3413.68	-8.13894
3413.77	181.41	3413.77	-30.8854
3413.87	-53.0736	3413.87	-93.667
3413.97	-112.916	3413.97	68.9945
3414.07	-4.87876	3414.07	92.5446
3414.16	61.6267	3414.16	-74.3769
3414.26	-171.003	3414.26	29.3419
3414.36	31.3651	3414.36	-27.5803
3414.46	9.86406	3414.46	-75.1155
3414.56	50.4906	3414.56	30.4825
3414.65	89.9614	3414.65	51.2365
3414.75	12.0096	3414.75	22.6409
3414.85	-109.024	3414.85	-241.998
3414.95	-14.5318	3414.95	22.2344
3415.04	131.21	3415.04	-45.0871
3415.14	-145.913	3415.14	112.171
3415.24	-20.3719	3415.24	9.39842
3415.34	28.2414	3415.34	-7.66998
3415.43	-370.283	3415.43	2.98723
3415.53	95.8782	3415.53	-135.744
3415.63	98.4316	3415.63	-37.4138
3415.73	-5.15716	3415.73	-68.3364
3415.83	-28.4758	3415.83	102.873
3415.92	141.396	3415.92	82.9627
3416.02	9.48699	3416.02	-80.3306
3416.12	-138.863	3416.12	-62.6067
3416.22	80.8501	3416.22	-3.54837
3416.31	-52.47	3416.31	115.089
3416.41	137.37	3416.41	-109.392
3416.51	-47.5823	3416.51	167.317
3416.61	73.3985	3416.61	-82.8708
3416.71	-7.33162	3416.71	-44.1706
3416.8	-148.54	3416.8	60.4904
3416.9	12.8666	3416.9	-133.162
3417	41.743	3417	-153.791
3417.1	43.7414	3417.1	87.1959
3417.19	52.2531	3417.19	99.5815
3417.29	-20.7036	3417.29	104.43
3417.39	-135.849	3417.39	-227.108
3417.49	23.2117	3417.49	44.9627
3417.59	-88.2409	3417.59	-112.57
3417.68	89.5499	3417.68	-1.69901
3417.78	-32.5016	3417.78	-162.709
3417.88	-98.5796	3417.88	-99.8164
3417.98	-55.9814	3417.98	104.465
3418.07	98.55	3418.07	-36.3286
3418.17	-31.2967	3418.17	96.9236
3418.27	8.02124	3418.27	-73.0355
3418.37	-26.7214	3418.37	-182.219
3418.47	-5.55285	3418.47	-193.369
3418.56	-15.0083	3418.56	104.88
3418.66	-43.1272	3418.66	87.5069
3418.76	138.002	3418.76	-36.3987
3418.86	53.3694	3418.86	28.1268
3418.95	59.8693	3418.95	-56.3387
3419.05	129.324	3419.05	-113.933
3419.15	86.174	3419.15	83.8678
3419.25	-32.9923	3419.25	-157.697
3419.35	93.8235	3419.35	-64.366
3419.44	-52.1517	3419.44	-21.8457
3419.54	83.8319	3419.54	16.4364
3419.64	-0.39479	3419.64	-142.674
3419.74	1.95863	3419.74	171.577
3419.83	-74.7545	3419.83	-4.64278
3419.93	46.1712	3419.93	-34.2485
3420.03	-158.143	3420.03	-153.266
3420.13	40.1462	3420.13	-153.99
3420.22	70.0709	3420.22	0.91559
3420.32	53.8525	3420.32	-6.32272
3420.42	-16.994	3420.42	56.141
3420.52	-4.07158	3420.52	-86.2286
3420.62	-23.8724	3420.62	-116.074
3420.71	-64.3754	3420.71	-78.963
3420.81	66.9934	3420.81	7.02752
3420.91	87.9567	3420.91	-98.7482
3421.01	91.0455	3421.01	-83.9536
3421.1	-31.0576	3421.1	-102.452
3421.2	25.0013	3421.2	40.6417
3421.3	-8.59131	3421.3	-63.1233
3421.4	13.6246	3421.4	-34.6019
3421.5	-26.1399	3421.5	9.70999
3421.59	-40.7082	3421.59	275.3
3421.69	-140.505	3421.69	-40.3324
3421.79	24.5416	3421.79	84.7832
3421.89	-14.6339	3421.89	144.257
3421.98	48.8348	3421.98	-93.2556
3422.08	-33.2544	3422.08	19.9096
3422.18	31.5269	3422.18	29.3288
3422.28	-128.149	3422.28	89.7002
3422.38	-16.7413	3422.38	-15.9242
3422.47	55.4209	3422.47	154.364
3422.57	97.3572	3422.57	-99.0145
3422.67	-1.30358	3422.67	-0.84631
3422.77	-29.502	3422.77	-75.49
3422.86	-30.2478	3422.86	52.4177
3422.96	39.6345	3422.96	84.5059
3423.06	233.639	3423.06	-45.0084
3423.16	118.14	3423.16	19.3309
3423.26	-39.7146	3423.26	-24.4568
3423.35	81.0824	3423.35	-64.8954
3423.45	128.9	3423.45	71.5798
3423.55	-186.73	3423.55	-30.0602
3423.65	101.124	3423.65	184.506
3423.74	-34.7543	3423.74	116.459
3423.84	163.977	3423.84	-92.6946
3423.94	-10.7714	3423.94	58.1248
3424.04	66.6603	3424.04	-103.611
3424.13	-25.6765	3424.13	97.0902
3424.23	94.9477	3424.23	-131.905
3424.33	97.8094	3424.33	-19.6068
3424.43	26.2944	3424.43	84.9977
3424.53	44.2597	3424.53	-46.4325
3424.62	-52.9008	3424.62	-18.4366
3424.72	33.0303	3424.72	-4.73478
3424.82	-28.8933	3424.82	150.423
3424.92	-112.528	3424.92	-16.0131
3425.01	-146.068	3425.01	-8.77497
3425.11	-9.38764	3425.11	-109.425
3425.21	79.4014	3425.21	45.0765
3425.31	-182.421	3425.31	94.2033
3425.41	-36.3543	3425.41	87.8009
3425.5	-102.503	3425.5	139.138
3425.6	-52.6014	3425.6	5.09928
3425.7	97.0463	3425.7	-29.845
3425.8	-7.51026	3425.8	51.5996
3425.89	6.66422	3425.89	259.534
3425.99	44.0071	3425.99	0.04577
3426.09	35.2062	3426.09	50.8853
3426.19	33.7826	3426.19	8.05521
3426.29	158.683	3426.29	107.634
3426.38	24.7183	3426.38	90.9912
3426.48	70.9917	3426.48	-44.4911
3426.58	31.7428	3426.58	74.0807
3426.68	-213.251	3426.68	17.3635
3426.77	-130.05	3426.77	44.133
3426.87	-57.2749	3426.87	9.76602
3426.97	73.3344	3426.97	-124.699
3427.07	62.9475	3427.07	140.38
3427.17	54.0499	3427.17	-11.1248
3427.26	-233.378	3427.26	-95.1844
3427.36	49.8925	3427.36	-268.342
3427.46	47.0721	3427.46	-82.2838
3427.56	28.1719	3427.56	-158.073
3427.65	42.6037	3427.65	39.9594
3427.75	20.1228	3427.75	17.7573
3427.85	-92.9333	3427.85	13.6812
3427.95	28.1786	3427.95	-109.841
3428.04	64.7419	3428.04	19.9152
3428.14	40.7034	3428.14	120.831
3428.24	-254.353	3428.24	-73.5224
3428.34	-105.149	3428.34	64.9977
3428.44	48.8884	3428.44	-93.0349
3428.53	-8.50205	3428.53	1.08872
3428.63	-122.287	3428.63	28.4369
3428.73	44.7395	3428.73	-165.969
3428.83	-12.6369	3428.83	180.028
3428.92	-3.13468	3428.92	63.635
3429.02	2.05783	3429.02	-32.0029
3429.12	-124.507	3429.12	174.766
3429.22	-3.94451	3429.22	69.8337
3429.32	29.0192	3429.32	24.7152
3429.41	114.75	3429.41	-0.6874
3429.51	2.97612	3429.51	35.1742
3429.61	43.8244	3429.61	-182.852
3429.71	7.59137	3429.71	-75.0397
3429.8	29.9535	3429.8	82.8395
3429.9	114.279	3429.9	-126.938
3430	12.3995	3430	-58.7955

## Sheet: Figure 3d
Na-HE LDH		HE LDH		Ni foil		NiO
0	0.05884	0	0.11489	0	0.02489	0	0.00778
0.03068	0.05777	0.03068	0.11261	0.03068	0.02487	0.03068	0.00734
0.06136	0.0547	0.06136	0.10589	0.06136	0.02482	0.06136	0.0061
0.09204	0.05003	0.09204	0.09506	0.09204	0.02468	0.09204	0.00426
0.12272	0.04455	0.12272	0.08072	0.12272	0.02441	0.12272	0.00278
0.1534	0.03947	0.1534	0.0639	0.1534	0.02398	0.1534	0.00419
0.18408	0.03648	0.18408	0.0466	0.18408	0.0234	0.18408	0.00752
0.21476	0.037	0.21476	0.03394	0.21476	0.02274	0.21476	0.01134
0.24544	0.04103	0.24544	0.03563	0.24544	0.02214	0.24544	0.01517
0.27612	0.04712	0.27612	0.05099	0.27612	0.02181	0.27612	0.01873
0.3068	0.05358	0.3068	0.07093	0.3068	0.02198	0.3068	0.02178
0.33748	0.05909	0.33748	0.09091	0.33748	0.02282	0.33748	0.02408
0.36816	0.06271	0.36816	0.1089	0.36816	0.02435	0.36816	0.02548
0.39884	0.06387	0.39884	0.12361	0.39884	0.02642	0.39884	0.02583
0.42951	0.06232	0.42951	0.13413	0.42951	0.02879	0.42951	0.02511
0.46019	0.05829	0.46019	0.13976	0.46019	0.03116	0.46019	0.02339
0.49087	0.05278	0.49087	0.14002	0.49087	0.03326	0.49087	0.02104
0.52155	0.04826	0.52155	0.13469	0.52155	0.03485	0.52155	0.01884
0.55223	0.04897	0.55223	0.12385	0.55223	0.03575	0.55223	0.01831
0.58291	0.05847	0.58291	0.10802	0.58291	0.03584	0.58291	0.02103
0.61359	0.07624	0.61359	0.0885	0.61359	0.03511	0.61359	0.02708
0.64427	0.0997	0.64427	0.0685	0.64427	0.03365	0.64427	0.0355
0.67495	0.12664	0.67495	0.0563	0.67495	0.0317	0.67495	0.04536
0.70563	0.15545	0.70563	0.06418	0.70563	0.02971	0.70563	0.05603
0.73631	0.18487	0.73631	0.09063	0.73631	0.02835	0.73631	0.06704
0.76699	0.21382	0.76699	0.12584	0.76699	0.0284	0.76699	0.07799
0.79767	0.24136	0.79767	0.16435	0.79767	0.03039	0.79767	0.08855
0.82835	0.26668	0.82835	0.20344	0.82835	0.03428	0.82835	0.09843
0.85903	0.28914	0.85903	0.2414	0.85903	0.03956	0.85903	0.10739
0.88971	0.30832	0.88971	0.27698	0.88971	0.04559	0.88971	0.11527
0.92039	0.32404	0.92039	0.30927	0.92039	0.0518	0.92039	0.12198
0.95107	0.33643	0.95107	0.33769	0.95107	0.05773	0.95107	0.12751
0.98175	0.34597	0.98175	0.36205	0.98175	0.06303	0.98175	0.13198
1.01243	0.35352	1.01243	0.38254	1.01243	0.06744	1.01243	0.1356
1.04311	0.36031	1.04311	0.3998	1.04311	0.07082	1.04311	0.13874
1.07379	0.36783	1.07379	0.41491	1.07379	0.07308	1.07379	0.14185
1.10447	0.37772	1.10447	0.42935	1.10447	0.07425	1.10447	0.14547
1.13515	0.39149	1.13515	0.4448	1.13515	0.0744	1.13515	0.15016
1.16583	0.41018	1.16583	0.46294	1.16583	0.07366	1.16583	0.15643
1.19651	0.4342	1.19651	0.48514	1.19651	0.07219	1.19651	0.16465
1.22718	0.46324	1.22718	0.51216	1.22718	0.07008	1.22718	0.17497
1.25786	0.49632	1.25786	0.544	1.25786	0.06735	1.25786	0.18733
1.28854	0.53203	1.28854	0.5799	1.28854	0.0639	1.28854	0.2015
1.31922	0.56871	1.31922	0.61846	1.31922	0.05945	1.31922	0.21709
1.3499	0.60463	1.3499	0.65789	1.3499	0.05356	1.3499	0.23363
1.38058	0.63809	1.38058	0.6962	1.38058	0.04571	1.38058	0.25062
1.41126	0.66755	1.41126	0.73138	1.41126	0.03526	1.41126	0.26757
1.44194	0.69163	1.44194	0.76152	1.44194	0.02161	1.44194	0.28397
1.47262	0.70918	1.47262	0.78494	1.47262	0.00458	1.47262	0.29938
1.5033	0.71931	1.5033	0.80024	1.5033	0.01819	1.5033	0.31337
1.53398	0.72137	1.53398	0.80633	1.53398	0.04484	1.53398	0.32556
1.56466	0.71499	1.56466	0.80248	1.56466	0.07666	1.56466	0.3356
1.59534	0.70007	1.59534	0.78836	1.59534	0.11371	1.59534	0.3432
1.62602	0.67678	1.62602	0.76399	1.62602	0.15596	1.62602	0.34807
1.6567	0.64554	1.6567	0.72978	1.6567	0.2032	1.6567	0.34999
1.68738	0.60699	1.68738	0.68651	1.68738	0.25502	1.68738	0.34875
1.71806	0.56201	1.71806	0.63527	1.71806	0.31087	1.71806	0.34421
1.74874	0.51163	1.74874	0.57748	1.74874	0.37003	1.74874	0.33624
1.77942	0.45705	1.77942	0.51484	1.77942	0.43162	1.77942	0.32476
1.8101	0.39958	1.8101	0.44929	1.8101	0.49463	1.8101	0.30973
1.84078	0.3406	1.84078	0.38303	1.84078	0.55797	1.84078	0.29116
1.87146	0.28158	1.87146	0.31859	1.87146	0.62043	1.87146	0.26912
1.90214	0.22402	1.90214	0.25892	1.90214	0.68079	1.90214	0.24371
1.93282	0.16958	1.93282	0.20765	1.93282	0.73781	1.93282	0.2151
1.9635	0.12035	1.9635	0.16925	1.9635	0.79026	1.9635	0.18353
1.99418	0.07992	1.99418	0.14782	1.99418	0.83698	1.99418	0.14928
2.02485	0.05647	2.02485	0.14348	2.02485	0.8769	2.02485	0.11273
2.05553	0.05888	2.05553	0.15034	2.05553	0.90907	2.05553	0.07432
2.08621	0.07629	2.08621	0.16074	2.08621	0.9327	2.08621	0.03482
2.11689	0.09486	2.11689	0.16923	2.11689	0.94719	2.11689	0.01092
2.14757	0.10961	2.14757	0.17291	2.14757	0.9521	2.14757	0.04929
2.17825	0.11914	2.17825	0.17065	2.17825	0.94726	2.17825	0.09024
2.20893	0.12326	2.20893	0.16243	2.20893	0.93268	2.20893	0.13062
2.23961	0.12236	2.23961	0.14912	2.23961	0.90862	2.23961	0.1697
2.27029	0.11722	2.27029	0.13239	2.27029	0.87554	2.27029	0.20683
2.30097	0.10895	2.30097	0.11505	2.30097	0.83415	2.30097	0.24144
2.33165	0.09902	2.33165	0.10134	2.33165	0.78531	2.33165	0.27298
2.36233	0.08931	2.36233	0.0965	2.36233	0.7301	2.36233	0.30095
2.39301	0.08207	2.39301	0.10353	2.39301	0.66971	2.39301	0.32493
2.42369	0.07935	2.42369	0.12028	2.42369	0.60548	2.42369	0.34456
2.45437	0.08193	2.45437	0.14201	2.45437	0.53883	2.45437	0.35957
2.48505	0.08881	2.48505	0.16471	2.48505	0.47126	2.48505	0.36979
2.51573	0.09796	2.51573	0.18569	2.51573	0.4043	2.51573	0.37514
2.54641	0.10737	2.54641	0.20321	2.54641	0.33953	2.54641	0.37565
2.57709	0.11553	2.57709	0.21614	2.57709	0.2786	2.57709	0.37144
2.60777	0.12137	2.60777	0.2238	2.60777	0.22327	2.60777	0.36274
2.63845	0.12426	2.63845	0.22588	2.63845	0.17556	2.63845	0.34986
2.66913	0.12381	2.66913	0.22236	2.66913	0.13788	2.66913	0.33323
2.69981	0.1199	2.69981	0.21352	2.69981	0.11277	2.69981	0.31331
2.73049	0.11259	2.73049	0.19987	2.73049	0.10116	2.73049	0.29067
2.76117	0.10211	2.76117	0.18217	2.76117	0.09997	2.76117	0.2659
2.79185	0.08883	2.79185	0.16141	2.79185	0.10345	2.79185	0.23964
2.82252	0.07323	2.82252	0.13885	2.82252	0.10676	2.82252	0.21258
2.8532	0.05587	2.8532	0.11612	2.8532	0.10714	2.8532	0.1854
2.88388	0.0374	2.88388	0.09545	2.88388	0.10344	2.88388	0.1588
2.91456	0.01869	2.91456	0.07988	2.91456	0.09539	2.91456	0.13352
2.94524	0.00569	2.94524	0.07276	2.94524	0.08327	2.94524	0.1103
2.97592	0.02028	2.97592	0.07516	2.97592	0.0677	2.97592	0.08994
3.0066	0.03694	3.0066	0.0842	3.0066	0.04959	3.0066	0.0733
3.03728	0.05201	3.03728	0.09574	3.03728	0.03038	3.03728	0.06119
3.06796	0.0649	3.06796	0.10682	3.06796	0.01509	3.06796	0.05398
3.09864	0.07522	3.09864	0.11569	3.09864	0.02196	3.09864	0.05102
3.12932	0.08272	3.12932	0.12146	3.12932	0.04051	3.12932	0.05071
3.16	0.08727	3.16	0.12368	3.16	0.05936	3.16	0.05125
3.19068	0.08884	3.19068	0.12224	3.19068	0.07646	3.19068	0.05136
3.22136	0.08754	3.22136	0.11726	3.22136	0.09096	3.22136	0.0503
3.25204	0.08358	3.25204	0.10899	3.25204	0.1023	3.25204	0.04779
3.28272	0.07726	3.28272	0.09786	3.28272	0.11013	3.28272	0.04378
3.3134	0.06905	3.3134	0.08437	3.3134	0.11428	3.3134	0.03842
3.34408	0.05951	3.34408	0.06908	3.34408	0.11471	3.34408	0.03194
3.37476	0.04944	3.37476	0.0526	3.37476	0.11153	3.37476	0.02465
3.40544	0.04001	3.40544	0.03555	3.40544	0.10499	3.40544	0.01688
3.43612	0.03302	3.43612	0.01852	3.43612	0.09547	3.43612	0.009
3.4668	0.03067	3.4668	0.00209	3.4668	0.08346	3.4668	0.00217
3.49748	0.0336	3.49748	0.01323	3.49748	0.06958	3.49748	0.00675
3.52816	0.03983	3.52816	0.02698	3.52816	0.05461	3.52816	0.01333
3.55884	0.04708	3.55884	0.03878	3.55884	0.03966	3.55884	0.01913
3.58952	0.05388	3.58952	0.04837	3.58952	0.027	3.58952	0.02394
3.62019	0.05945	3.62019	0.05554	3.62019	0.02191	3.62019	0.02764
3.65087	0.06337	3.65087	0.06021	3.65087	0.0279	3.65087	0.0302
3.68155	0.06544	3.68155	0.06237	3.68155	0.03885	3.68155	0.03166
3.71223	0.06561	3.71223	0.0621	3.71223	0.05016	3.71223	0.0321
3.74291	0.06396	3.74291	0.0596	3.74291	0.06016	3.74291	0.03165
3.77359	0.0607	3.77359	0.05512	3.77359	0.0682	3.77359	0.03049
3.80427	0.05614	3.80427	0.049	3.80427	0.07397	3.80427	0.02881
3.83495	0.05073	3.83495	0.04167	3.83495	0.07737	3.83495	0.02681
3.86563	0.04508	3.86563	0.03369	3.86563	0.07848	3.86563	0.0247
3.89631	0.03996	3.89631	0.02584	3.89631	0.07751	3.89631	0.02261
3.92699	0.03631	3.92699	0.01952	3.92699	0.07485	3.92699	0.0206
3.95767	0.03494	3.95767	0.01699	3.95767	0.07105	3.95767	0.01864
3.98835	0.03604	3.98835	0.01935	3.98835	0.06687	3.98835	0.01661
4.01903	0.03903	4.01903	0.02443	4.01903	0.06324	4.01903	0.01434
4.04971	0.04296	4.04971	0.02997	4.04971	0.0612	4.04971	0.01165
4.08039	0.04696	4.08039	0.03484	4.08039	0.06156	4.08039	0.00838
4.11107	0.05041	4.11107	0.03852	4.11107	0.06464	4.11107	0.00445
4.14175	0.05293	4.14175	0.04076	4.14175	0.0701	4.14175	0.00134
4.17243	0.05427	4.17243	0.04149	4.17243	0.07717	4.17243	0.00619
4.20311	0.05436	4.20311	0.04075	4.20311	0.08504	4.20311	0.01238
4.23379	0.05321	4.23379	0.03869	4.23379	0.09298	4.23379	0.01921
4.26447	0.05096	4.26447	0.03562	4.26447	0.10043	4.26447	0.02651
4.29515	0.04783	4.29515	0.03198	4.29515	0.10696	4.29515	0.03408
4.32583	0.04414	4.32583	0.02841	4.32583	0.11228	4.32583	0.04174
4.35651	0.04031	4.35651	0.02577	4.35651	0.11622	4.35651	0.04927
4.38719	0.03684	4.38719	0.02489	4.38719	0.11865	4.38719	0.05646
4.41786	0.03431	4.41786	0.0261	4.41786	0.11956	4.41786	0.06312
4.44854	0.03314	4.44854	0.02892	4.44854	0.11897	4.44854	0.06905
4.47922	0.03348	4.47922	0.03244	4.47922	0.11696	4.47922	0.07412
4.5099	0.03506	4.5099	0.03586	4.5099	0.11365	4.5099	0.07819
4.54058	0.0374	4.54058	0.03858	4.54058	0.10922	4.54058	0.08119
4.57126	0.03994	4.57126	0.04018	4.57126	0.10387	4.57126	0.08306
4.60194	0.04224	4.60194	0.04041	4.60194	0.09783	4.60194	0.08382
4.63262	0.04401	4.63262	0.03913	4.63262	0.09137	4.63262	0.0835
4.6633	0.04504	4.6633	0.03631	4.6633	0.08481	4.6633	0.08221
4.69398	0.04527	4.69398	0.03201	4.69398	0.07852	4.69398	0.08006
4.72466	0.04468	4.72466	0.02645	4.72466	0.07288	4.72466	0.07722
4.75534	0.04336	4.75534	0.02004	4.75534	0.0683	4.75534	0.07387
4.78602	0.04145	4.78602	0.01384	4.78602	0.06515	4.78602	0.07023
4.8167	0.03916	4.8167	0.01097	4.8167	0.06366	4.8167	0.0665
4.84738	0.03672	4.84738	0.01492	4.84738	0.06384	4.84738	0.06288
4.87806	0.03442	4.87806	0.02256	4.87806	0.06545	4.87806	0.05951
4.90874	0.0325	4.90874	0.03106	4.90874	0.0681	4.90874	0.05653
4.93942	0.03119	4.93942	0.03936	4.93942	0.07133	4.93942	0.05398
4.9701	0.03055	4.9701	0.04693	4.9701	0.07468	4.9701	0.05185
5.00078	0.03052	5.00078	0.05343	5.00078	0.07776	5.00078	0.05011
5.03146	0.0309	5.03146	0.05858	5.03146	0.08027	5.03146	0.04866
5.06214	0.03144	5.06214	0.06222	5.06214	0.08196	5.06214	0.04743
5.09282	0.0319	5.09282	0.06424	5.09282	0.08265	5.09282	0.04638
5.1235	0.03208	5.1235	0.06463	5.1235	0.08224	5.1235	0.0455
5.15418	0.03183	5.15418	0.06345	5.15418	0.08065	5.15418	0.04482
5.18486	0.0311	5.18486	0.06088	5.18486	0.07788	5.18486	0.04442
5.21553	0.02987	5.21553	0.05716	5.21553	0.07397	5.21553	0.04439
5.24621	0.02819	5.24621	0.05266	5.24621	0.06898	5.24621	0.04478
5.27689	0.02618	5.27689	0.04788	5.27689	0.06303	5.27689	0.04562
5.30757	0.02399	5.30757	0.04343	5.30757	0.05626	5.30757	0.04686
5.33825	0.02185	5.33825	0.03999	5.33825	0.04884	5.33825	0.04841
5.36893	0.02003	5.36893	0.0382	5.36893	0.04097	5.36893	0.05011
5.39961	0.01879	5.39961	0.03833	5.39961	0.03286	5.39961	0.05178
5.43029	0.01836	5.43029	0.04011	5.43029	0.02475	5.43029	0.05326
5.46097	0.01874	5.46097	0.04289	5.46097	0.0169	5.46097	0.05436
5.49165	0.01979	5.49165	0.04597	5.49165	0.0098	5.49165	0.05496
5.52233	0.02123	5.52233	0.04874	5.52233	0.00532	5.52233	0.05494
5.55301	0.02278	5.55301	0.05076	5.55301	0.00761	5.55301	0.05424
5.58369	0.02425	5.58369	0.05175	5.58369	0.01243	5.58369	0.05282
5.61437	0.02547	5.61437	0.05155	5.61437	0.01693	5.61437	0.05071
5.64505	0.02637	5.64505	0.05008	5.64505	0.0206	5.64505	0.04793
5.67573	0.02689	5.67573	0.04738	5.67573	0.02328	5.67573	0.04457
5.70641	0.02702	5.70641	0.04354	5.70641	0.02495	5.70641	0.04074
5.73709	0.02679	5.73709	0.03868	5.73709	0.0256	5.73709	0.03656
5.76777	0.02623	5.76777	0.03301	5.76777	0.02529	5.76777	0.0322
5.79845	0.02542	5.79845	0.02674	5.79845	0.0241	5.79845	0.02783
5.82913	0.02443	5.82913	0.02011	5.82913	0.02212	5.82913	0.02365
5.85981	0.02334	5.85981	0.01338	5.85981	0.0195	5.85981	0.01986
5.89049	0.02222	5.89049	0.00688	5.89049	0.01635	5.89049	0.01668
5.92117	0.02116	5.92117	0.00232	5.92117	0.01284	5.92117	0.01429
5.95185	0.02023	5.95185	0.00621	5.95185	0.00912	5.95185	0.01277
5.98253	0.01945	5.98253	0.01117	5.98253	0.00533	5.98253	0.01199
6.0132	0.01886	6.0132	0.01544	6.0132	0.0016	6.0132	0.01164
6.04388	0.01844	6.04388	0.01882	6.04388	0.00192	6.04388	0.01138
6.07456	0.01816	6.07456	0.02123	6.07456	0.00515	6.07456	0.01093
6.10524	0.01799	6.10524	0.02267	6.10524	0.00799	6.10524	0.01014
6.13592	0.01788	6.13592	0.02313	6.13592	0.01039	6.13592	0.00892
6.1666	0.01779	6.1666	0.02269	6.1666	0.01232	6.1666	0.00726
6.19728	0.01768	6.19728	0.02144	6.19728	0.01378	6.19728	0.00521
6.22796	0.01752	6.22796	0.01949	6.22796	0.0148	6.22796	0.00282
6.25864	0.01731	6.25864	0.017	6.25864	0.01545	6.25864	0.000212225
6.28932	0.01703	6.28932	0.01413	6.28932	0.0158	6.28932	0.00258
6.32	0.01668	6.32	0.01109	6.32	0.01598	6.32	0.00539
6.35068	0.01626	6.35068	0.0082	6.35068	0.01611	6.35068	0.00814
6.38136	0.01578	6.38136	0.00601	6.38136	0.01629	6.38136	0.01071
6.41204	0.01525	6.41204	0.00544	6.41204	0.01662	6.41204	0.01303
6.44272	0.01469	6.44272	0.00667	6.44272	0.01713	6.44272	0.01502
6.4734	0.01411	6.4734	0.00867	6.4734	0.01779	6.4734	0.01661
6.50408	0.01352	6.50408	0.01072	6.50408	0.01855	6.50408	0.01777
6.53476	0.01295	6.53476	0.01252	6.53476	0.01931	6.53476	0.01848
6.56544	0.01241	6.56544	0.01394	6.56544	0.01999	6.56544	0.01872
6.59612	0.01193	6.59612	0.01494	6.59612	0.02049	6.59612	0.01852
6.6268	0.01153	6.6268	0.0155	6.6268	0.02076	6.6268	0.01792
6.65748	0.01122	6.65748	0.01564	6.65748	0.02073	6.65748	0.01696
6.68816	0.01101	6.68816	0.01538	6.68816	0.0204	6.68816	0.01571
6.71884	0.01088	6.71884	0.01477	6.71884	0.01975	6.71884	0.01425
6.74952	0.01084	6.74952	0.01383	6.74952	0.01882	6.74952	0.01266
6.7802	0.01085	6.7802	0.01263	6.7802	0.01765	6.7802	0.01105
6.81087	0.01089	6.81087	0.0112	6.81087	0.0163	6.81087	0.00953
6.84155	0.01094	6.84155	0.0096	6.84155	0.01486	6.84155	0.00819
6.87223	0.01096	6.87223	0.00787	6.87223	0.01343	6.87223	0.00715
6.90291	0.01094	6.90291	0.00606	6.90291	0.01212	6.90291	0.00645
6.93359	0.01086	6.93359	0.00424	6.93359	0.01104	6.93359	0.00608
6.96427	0.01072	6.96427	0.00254	6.96427	0.01028	6.96427	0.00595
6.99495	0.01051	6.99495	0.00153	6.99495	0.00986	6.99495	0.00592
7.02563	0.01024	7.02563	0.00232	7.02563	0.00974	7.02563	0.00588
7.05631	0.00994	7.05631	0.00384	7.05631	0.00979	7.05631	0.00576
7.08699	0.00961	7.08699	0.00539	7.08699	0.00988	7.08699	0.00551
7.11767	0.00928	7.11767	0.00684	7.11767	0.0099	7.11767	0.00514
7.14835	0.009	7.14835	0.00811	7.14835	0.00977	7.14835	0.0047
7.17903	0.00877	7.17903	0.00919	7.17903	0.00942	7.17903	0.00425
7.20971	0.00863	7.20971	0.01003	7.20971	0.00884	7.20971	0.00387
7.24039	0.00857	7.24039	0.01063	7.24039	0.00804	7.24039	0.00368
7.27107	0.00861	7.27107	0.01097	7.27107	0.00705	7.27107	0.00374
7.30175	0.00872	7.30175	0.01108	7.30175	0.00596	7.30175	0.00402
7.33243	0.00887	7.33243	0.01095	7.33243	0.0049	7.33243	0.00445
7.36311	0.00904	7.36311	0.01063	7.36311	0.0041	7.36311	0.00493
7.39379	0.00919	7.39379	0.01016	7.39379	0.0039	7.39379	0.00537
7.42447	0.00931	7.42447	0.0096	7.42447	0.00441	7.42447	0.00572
7.45515	0.00936	7.45515	0.00903	7.45515	0.00541	7.45515	0.00594
7.48583	0.00935	7.48583	0.00855	7.48583	0.00658	7.48583	0.00602
7.51651	0.00927	7.51651	0.00825	7.51651	0.00774	7.51651	0.00596
7.54719	0.00912	7.54719	0.0082	7.54719	0.00877	7.54719	0.00577
7.57787	0.00893	7.57787	0.00844	7.57787	0.0096	7.57787	0.00545
7.60854	0.00872	7.60854	0.00893	7.60854	0.01018	7.60854	0.00504
7.63922	0.00851	7.63922	0.00961	7.63922	0.01048	7.63922	0.00457
7.6699	0.00832	7.6699	0.01037	7.6699	0.01048	7.6699	0.00409
7.70058	0.0082	7.70058	0.01116	7.70058	0.01019	7.70058	0.00366
7.73126	0.00814	7.73126	0.01189	7.73126	0.00962	7.73126	0.00333
7.76194	0.00816	7.76194	0.01253	7.76194	0.00878	7.76194	0.00317
7.79262	0.00824	7.79262	0.01303	7.79262	0.0077	7.79262	0.00321
7.8233	0.00837	7.8233	0.01338	7.8233	0.00644	7.8233	0.00344
7.85398	0.00852	7.85398	0.01355	7.85398	0.00503	7.85398	0.0038
7.88466	0.00867	7.88466	0.01352	7.88466	0.00357	7.88466	0.00424
7.91534	0.00878	7.91534	0.01331	7.91534	0.00226	7.91534	0.00473
7.94602	0.00884	7.94602	0.0129	7.94602	0.00179	7.94602	0.00523
7.9767	0.00883	7.9767	0.0123	7.9767	0.00267	7.9767	0.00573
8.00738	0.00875	8.00738	0.01153	8.00738	0.00407	8.00738	0.00623
8.03806	0.00861	8.03806	0.0106	8.03806	0.00552	8.03806	0.00671
8.06874	0.00841	8.06874	0.00954	8.06874	0.0069	8.06874	0.00716
8.09942	0.00818	8.09942	0.00839	8.09942	0.00815	8.09942	0.00758
8.1301	0.00795	8.1301	0.0072	8.1301	0.00924	8.1301	0.00795
8.16078	0.00772	8.16078	0.00605	8.16078	0.01015	8.16078	0.00826
8.19146	0.00755	8.19146	0.00509	8.19146	0.01087	8.19146	0.00851
8.22214	0.00743	8.22214	0.0045	8.22214	0.01138	8.22214	0.00867
8.25282	0.00739	8.25282	0.00445	8.25282	0.0117	8.25282	0.00875
8.2835	0.00743	8.2835	0.00492	8.2835	0.01181	8.2835	0.00872
8.31418	0.00751	8.31418	0.00573	8.31418	0.01174	8.31418	0.0086
8.34486	0.00763	8.34486	0.00665	8.34486	0.01149	8.34486	0.00837
8.37554	0.00775	8.37554	0.00755	8.37554	0.01108	8.37554	0.00805
8.40621	0.00785	8.40621	0.00834	8.40621	0.01051	8.40621	0.00764
8.43689	0.00791	8.43689	0.00896	8.43689	0.00981	8.43689	0.00715
8.46757	0.00792	8.46757	0.00936	8.46757	0.00898	8.46757	0.00659
8.49825	0.00786	8.49825	0.00953	8.49825	0.00804	8.49825	0.00599
8.52893	0.00773	8.52893	0.00945	8.52893	0.007	8.52893	0.00537
8.55961	0.00755	8.55961	0.00912	8.55961	0.00588	8.55961	0.00476
8.59029	0.00733	8.59029	0.00855	8.59029	0.00469	8.59029	0.00417
8.62097	0.00709	8.62097	0.00776	8.62097	0.00345	8.62097	0.00365
8.65165	0.00686	8.65165	0.00677	8.65165	0.00217	8.65165	0.00323
8.68233	0.00665	8.68233	0.00562	8.68233	0.000878742	8.68233	0.00292
8.71301	0.0065	8.71301	0.00435	8.71301	0.000465184	8.71301	0.00276
8.74369	0.00642	8.74369	0.00302	8.74369	0.00173	8.74369	0.00271
8.77437	0.00641	8.77437	0.00173	8.77437	0.00298	8.77437	0.00276
8.80505	0.00647	8.80505	0.000958404	8.80505	0.00416	8.80505	0.00284
8.83573	0.00658	8.83573	0.00165	8.83573	0.00527	8.83573	0.00292
8.86641	0.00672	8.86641	0.00278	8.86641	0.00628	8.86641	0.00298
8.89709	0.00686	8.89709	0.00386	8.89709	0.00717	8.89709	0.003
8.92777	0.00699	8.92777	0.00478	8.92777	0.00793	8.92777	0.00297
8.95845	0.00709	8.95845	0.00551	8.95845	0.00854	8.95845	0.00287
8.98913	0.00715	8.98913	0.00601	8.98913	0.009	8.98913	0.00273
9.01981	0.00716	9.01981	0.00627	9.01981	0.00929	9.01981	0.00252
9.05049	0.00711	9.05049	0.00627	9.05049	0.00943	9.05049	0.00227
9.08117	0.00703	9.08117	0.00601	9.08117	0.0094	9.08117	0.00198
9.11185	0.00691	9.11185	0.0055	9.11185	0.00921	9.11185	0.00166
9.14253	0.00677	9.14253	0.00476	9.14253	0.00889	9.14253	0.00134
9.17321	0.00663	9.17321	0.00382	9.17321	0.00844	9.17321	0.00103
9.20388	0.0065	9.20388	0.00273	9.20388	0.00789	9.20388	0.000805037
9.23456	0.0064	9.23456	0.00166	9.23456	0.00725	9.23456	0.000743426
9.26524	0.00633	9.26524	0.00129	9.26524	0.00656	9.26524	0.000871233
9.29592	0.0063	9.29592	0.00225	9.29592	0.00586	9.29592	0.0011
9.3266	0.00631	9.3266	0.00365	9.3266	0.00517	9.3266	0.00136
9.35728	0.00635	9.35728	0.00513	9.35728	0.00455	9.35728	0.0016
9.38796	0.00641	9.38796	0.00659	9.38796	0.00405	9.38796	0.0018
9.41864	0.00649	9.41864	0.00796	9.41864	0.00371	9.41864	0.00195
9.44932	0.00656	9.44932	0.0092	9.44932	0.00355	9.44932	0.00205
9.48	0.00663	9.48	0.01028	9.48	0.00357	9.48	0.0021
9.51068	0.00668	9.51068	0.01116	9.51068	0.00372	9.51068	0.00209
9.54136	0.00671	9.54136	0.01182	9.54136	0.00393	9.54136	0.00204
9.57204	0.00672	9.57204	0.01224	9.57204	0.00414	9.57204	0.00195
9.60272	0.00671	9.60272	0.01242	9.60272	0.00432	9.60272	0.00185
9.6334	0.00667	9.6334	0.01235	9.6334	0.00444	9.6334	0.00175
9.66408	0.00662	9.66408	0.01205	9.66408	0.00448	9.66408	0.00169
9.69476	0.00656	9.69476	0.01152	9.69476	0.00443	9.69476	0.00168
9.72544	0.00649	9.72544	0.01079	9.72544	0.00428	9.72544	0.00173
9.75612	0.00641	9.75612	0.00988	9.75612	0.00405	9.75612	0.00183
9.7868	0.00634	9.7868	0.00884	9.7868	0.00373	9.7868	0.00196
9.81748	0.00627	9.81748	0.00772	9.81748	0.00333	9.81748	0.00211
9.84816	0.0062	9.84816	0.00657	9.84816	0.00288	9.84816	0.00224
9.87884	0.00614	9.87884	0.00547	9.87884	0.0024	9.87884	0.00235
9.90952	0.00609	9.90952	0.00453	9.90952	0.00194	9.90952	0.00242
9.9402	0.00604	9.9402	0.00391	9.9402	0.00162	9.9402	0.00245
9.97088	0.006	9.97088	0.00375	9.97088	0.00157	9.97088	0.00243

## Sheet: Figure 3e
fitting
0	0.10759
0.03068	0.10739
0.06136	0.10687
0.09204	0.10622
0.12272	0.10575
0.1534	0.1058
0.18408	0.10667
0.21476	0.10853
0.24544	0.11137
0.27612	0.11501
0.3068	0.1191
0.33748	0.12324
0.36816	0.12704
0.39884	0.13019
0.42951	0.13253
0.46019	0.13408
0.49087	0.13508
0.52155	0.136
0.55223	0.13751
0.58291	0.14039
0.61359	0.14539
0.64427	0.15299
0.67495	0.16333
0.70563	0.17614
0.73631	0.19087
0.76699	0.20683
0.79767	0.22331
0.82835	0.23972
0.85903	0.25566
0.88971	0.271
0.92039	0.28589
0.95107	0.30082
0.98175	0.31659
1.01243	0.33423
1.04311	0.35486
1.07379	0.37949
1.10447	0.40883
1.13515	0.44315
1.16583	0.4822
1.19651	0.52529
1.22718	0.57132
1.25786	0.61896
1.28854	0.6667
1.31922	0.71298
1.3499	0.75625
1.38058	0.79502
1.41126	0.82794
1.44194	0.8538
1.47262	0.87162
1.5033	0.88063
1.53398	0.88034
1.56466	0.8705
1.59534	0.85115
1.62602	0.8226
1.6567	0.78544
1.68738	0.74049
1.71806	0.6888
1.74874	0.63161
1.77942	0.57036
1.8101	0.5066
1.84078	0.44203
1.87146	0.37846
1.90214	0.31785
1.93282	0.26237
1.9635	0.21451
1.99418	0.1771
2.02485	0.15271
2.05553	0.1419
2.08621	0.14173
2.11689	0.14709
2.14757	0.15335
2.17825	0.15759
2.20893	0.15835
2.23961	0.15511
2.27029	0.14798
2.30097	0.13745
2.33165	0.12431
2.36233	0.10955
2.39301	0.09436
2.42369	0.08013
2.45437	0.06843
2.48505	0.06075
2.51573	0.05777
2.54641	0.05869
2.57709	0.06167
2.60777	0.06486
2.63845	0.06702
2.66913	0.06745
2.69981	0.06588
2.73049	0.06235
2.76117	0.05707
2.79185	0.05048
2.82252	0.04317
2.8532	0.03592
2.88388	0.02985
2.91456	0.02627
2.94524	0.02602
2.97592	0.0285
3.0066	0.03217
3.03728	0.03578
3.06796	0.03856
3.09864	0.04012
3.12932	0.0403
3.16	0.03912
3.19068	0.03669
3.22136	0.03325
3.25204	0.02913
3.28272	0.02478
3.3134	0.02082
3.34408	0.018
3.37476	0.01705
3.40544	0.018
3.43612	0.02009
3.4668	0.02246
3.49748	0.0245
3.52816	0.02588
3.55884	0.02643
3.58952	0.0261
3.62019	0.02493
3.65087	0.02304
3.68155	0.02061
3.71223	0.0179
3.74291	0.01524
3.77359	0.0131
3.80427	0.01194
3.83495	0.012
3.86563	0.01302
3.89631	0.01446
3.92699	0.01587
3.95767	0.01694
3.98835	0.01752
4.01903	0.01754
4.04971	0.017
4.08039	0.01595
4.11107	0.01448
4.14175	0.01274
4.17243	0.01092
4.20311	0.00928
4.23379	0.00815
4.26447	0.00778
4.29515	0.00818
4.32583	0.00905
4.35651	0.01005
4.38719	0.01092
4.41786	0.01152
4.44854	0.01176
4.47922	0.01164
4.5099	0.01116
4.54058	0.01037
4.57126	0.00933
4.60194	0.00813
4.63262	0.00691
4.6633	0.0058
4.69398	0.00499
4.72466	0.00466
4.75534	0.0048
4.78602	0.00524
4.8167	0.00575
4.84738	0.0062
4.87806	0.00648
4.90874	0.00657
4.93942	0.00644
4.9701	0.00612
5.00078	0.00563
5.03146	0.00503
5.06214	0.00438
5.09282	0.00374
5.1235	0.00322
5.15418	0.00291
5.18486	0.00286
5.21553	0.00301
5.24621	0.00326
5.27689	0.00352
5.30757	0.00372
5.33825	0.00383
5.36893	0.00383
5.39961	0.00373
5.43029	0.00353
5.46097	0.00326
5.49165	0.00294
5.52233	0.0026
5.55301	0.00228
5.58369	0.00201
5.61437	0.00182
5.64505	0.00173
5.67573	0.00172
5.70641	0.00176
5.73709	0.00183
5.76777	0.00188
5.79845	0.00191
5.82913	0.00191
5.85981	0.00188
5.89049	0.00181
5.92117	0.00172
5.95185	0.0016
5.98253	0.00148
6.0132	0.00135
6.04388	0.00123
6.07456	0.00111
6.10524	0.000997905
6.13592	0.000904371
6.1666	0.000828779
6.19728	0.000772467
6.22796	0.000734873
6.25864	0.000713431
6.28932	0.00070411
6.32	0.000702464
6.35068	0.000704693
6.38136	0.000708341
6.41204	0.000712503
6.44272	0.000717593
6.4734	0.000724764
6.50408	0.000735108
6.53476	0.000748854
6.56544	0.000764861
6.59612	0.000780602
6.6268	0.00079262
6.65748	0.000797284
6.68816	0.000791622
6.71884	0.000774133
6.74952	0.000745573
6.7802	0.000709738
6.81087	0.000674143
6.84155	0.00064996
6.87223	0.000649763
6.90291	0.000682262
6.93359	0.000747438
6.96427	0.000837137
6.99495	0.000939739
7.02563	0.00104
7.05631	0.00114
7.08699	0.00122
7.11767	0.00129
7.14835	0.00133
7.17903	0.00135
7.20971	0.00135
7.24039	0.00133
7.27107	0.00131
7.30175	0.00127
7.33243	0.00124
7.36311	0.00122
7.39379	0.0012
7.42447	0.00118
7.45515	0.00116
7.48583	0.00114
7.51651	0.00111
7.54719	0.00107
7.57787	0.00101
7.60854	0.000935189
7.63922	0.000853614
7.6699	0.000773899
7.70058	0.000711675
7.73126	0.000685211
7.76194	0.000706703
7.79262	0.000773357
7.8233	0.000869845
7.85398	0.000977894
7.88466	0.00108
7.91534	0.00117
7.94602	0.00124
7.9767	0.00127
8.00738	0.00128
8.03806	0.00125
8.06874	0.00119
8.09942	0.0011
8.1301	0.000981718
8.16078	0.000850669
8.19146	0.000710955
8.22214	0.000574436
8.25282	0.000458424
8.2835	0.000387281
8.31418	0.000380635
8.34486	0.000428139
8.37554	0.000499348
8.40621	0.000570735
8.43689	0.000629794
8.46757	0.000670755
8.49825	0.00069169
8.52893	0.000693135
8.55961	0.000677398
8.59029	0.000648151
8.62097	0.0006101
8.65165	0.000568626
8.68233	0.000529266
8.71301	0.000496904
8.74369	0.0004747
8.77437	0.000463176
8.80505	0.000460163
8.83573	0.000461782
8.86641	0.000463832
8.89709	0.000462831
8.92777	0.00045646
8.95845	0.000443603
8.98913	0.000424185
9.01981	0.00039894
9.05049	0.00036918
9.08117	0.00033657
9.11185	0.000302926
9.14253	0.000270039
9.17321	0.000239508
9.20388	0.000212604
9.23456	0.00019015
9.26524	0.000172472
9.29592	0.000159423
9.3266	0.000150521
9.35728	0.000145134
9.38796	0.00014263
9.41864	0.000142446
9.44932	0.000144073
9.48	0.000147034
9.51068	0.000150873
9.54136	0.000155196
9.57204	0.000159702
9.60272	0.00016421
9.6334	0.000168638
9.66408	0.000172959
9.69476	0.000177126
9.72544	0.000181002
9.75612	0.000184318
9.7868	0.000186677
9.81748	0.000187599
9.84816	0.000186605
9.87884	0.000183303
9.90952	0.000177481
9.9402	0.000169178
9.97088	0.000158736

## Sheet: Figure 3f
fitting
0	0.08908
0.03068	0.08864
0.06136	0.08741
0.09204	0.08572
0.12272	0.08404
0.1534	0.08297
0.18408	0.08304
0.21476	0.08459
0.24544	0.08766
0.27612	0.0919
0.3068	0.09676
0.33748	0.10158
0.36816	0.10576
0.39884	0.10881
0.42951	0.11044
0.46019	0.1106
0.49087	0.10951
0.52155	0.10775
0.55223	0.10623
0.58291	0.10614
0.61359	0.1087
0.64427	0.11477
0.67495	0.1245
0.70563	0.13735
0.73631	0.15233
0.76699	0.16833
0.79767	0.1843
0.82835	0.19937
0.85903	0.21297
0.88971	0.2248
0.92039	0.235
0.95107	0.24412
0.98175	0.2532
1.01243	0.26372
1.04311	0.27741
1.07379	0.29595
1.10447	0.32057
1.13515	0.3518
1.16583	0.38934
1.19651	0.43225
1.22718	0.47911
1.25786	0.52828
1.28854	0.57799
1.31922	0.62646
1.3499	0.67201
1.38058	0.71302
1.41126	0.74808
1.44194	0.77592
1.47262	0.79554
1.5033	0.80614
1.53398	0.80722
1.56466	0.79854
1.59534	0.78014
1.62602	0.75236
1.6567	0.71579
1.68738	0.67126
1.71806	0.61983
1.74874	0.56275
1.77942	0.50142
1.8101	0.43739
1.84078	0.37226
1.87146	0.30776
1.90214	0.24573
1.93282	0.18833
1.9635	0.13845
1.99418	0.10092
2.02485	0.08298
2.05553	0.08674
2.08621	0.10205
2.11689	0.11871
2.14757	0.13199
2.17825	0.14014
2.20893	0.14273
2.23961	0.13996
2.27029	0.13237
2.30097	0.12074
2.33165	0.10601
2.36233	0.08927
2.39301	0.07177
2.42369	0.05508
2.45437	0.04152
2.48505	0.03445
2.51573	0.03577
2.54641	0.04233
2.57709	0.04989
2.60777	0.05615
2.63845	0.06014
2.66913	0.0615
2.69981	0.06021
2.73049	0.05646
2.76117	0.05057
2.79185	0.04299
2.82252	0.03429
2.8532	0.02521
2.88388	0.01699
2.91456	0.01248
2.94524	0.01481
2.97592	0.02073
3.0066	0.02683
3.03728	0.03188
3.06796	0.03543
3.09864	0.03731
3.12932	0.03749
3.16	0.03605
3.19068	0.03315
3.22136	0.02904
3.25204	0.02404
3.28272	0.01854
3.3134	0.01318
3.34408	0.00919
3.37476	0.00879
3.40544	0.01181
3.43612	0.01572
3.4668	0.01928
3.49748	0.02203
3.52816	0.02376
3.55884	0.02441
3.58952	0.02399
3.62019	0.02258
3.65087	0.02031
3.68155	0.01736
3.71223	0.01397
3.74291	0.01047
3.77359	0.00745
3.80427	0.00606
3.83495	0.00711
3.86563	0.00943
3.89631	0.01185
3.92699	0.01388
3.95767	0.01531
3.98835	0.01606
4.01903	0.0161
4.04971	0.01547
4.08039	0.01423
4.11107	0.01248
4.14175	0.01035
4.17243	0.00804
4.20311	0.0058
4.23379	0.0042
4.26447	0.00409
4.29515	0.00535
4.32583	0.007
4.35651	0.00852
4.38719	0.00972
4.41786	0.01049
4.44854	0.01081
4.47922	0.01068
4.5099	0.01013
4.54058	0.00921
4.57126	0.008
4.60194	0.00659
4.63262	0.00508
4.6633	0.00365
4.69398	0.0026
4.72466	0.00244
4.75534	0.00312
4.78602	0.00404
4.8167	0.00487
4.84738	0.0055
4.87806	0.00588
4.90874	0.00599
4.93942	0.00584
4.9701	0.00545
5.00078	0.00488
5.03146	0.00416
5.06214	0.00335
5.09282	0.00255
5.1235	0.00187
5.15418	0.00154
5.18486	0.00171
5.21553	0.00216
5.24621	0.00264
5.27689	0.00304
5.30757	0.00332
5.33825	0.00347
5.36893	0.00347
5.39961	0.00334
5.43029	0.00311
5.46097	0.00278
5.49165	0.0024
5.52233	0.00199
5.55301	0.0016
5.58369	0.00128
5.61437	0.0011
5.64505	0.0011
5.67573	0.00122
5.70641	0.00139
5.73709	0.00155
5.76777	0.00168
5.79845	0.00175
5.82913	0.00177
5.85981	0.00175
5.89049	0.00169
5.92117	0.00159
5.95185	0.00147
5.98253	0.00134
6.0132	0.0012
6.04388	0.00105
6.07456	0.000921052
6.10524	0.000802411
6.13592	0.000704431
6.1666	0.000632143
6.19728	0.000587713
6.22796	0.000568681
6.25864	0.000568135
6.28932	0.000577279
6.32	0.000588345
6.35068	0.000596188
6.38136	0.000598658
6.41204	0.00059638
6.44272	0.000592214
6.4734	0.000590309
6.50408	0.00059465
6.53476	0.000607357
6.56544	0.000627503
6.59612	0.000651161
6.6268	0.000672532
6.65748	0.00068542
6.68816	0.000684453
6.71884	0.00066597
6.74952	0.000628719
6.7802	0.000574689
6.81087	0.000510475
6.84155	0.000449624
6.87223	0.000414442
6.90291	0.000428378
6.93359	0.000495636
6.96427	0.000598617
6.99495	0.000716153
7.02563	0.000832348
7.05631	0.000936278
7.08699	0.00102
7.11767	0.00108
7.14835	0.00111
7.17903	0.00112
7.20971	0.00111
7.24039	0.00108
7.27107	0.00103
7.30175	0.000991847
7.33243	0.000955957
7.36311	0.000933382
7.39379	0.000925837
7.42447	0.000929834
7.45515	0.000937886
7.48583	0.000940875
7.51651	0.000930268
7.54719	0.00089953
7.57787	0.00084486
7.60854	0.000765623
7.63922	0.000664964
7.6699	0.000551389
7.70058	0.000443077
7.73126	0.000375797
7.76194	0.000392492
7.79262	0.000489771
7.8233	0.000626112
7.85398	0.000769816
7.88466	0.000902918
7.91534	0.00101
7.94602	0.0011
7.9767	0.00115
8.00738	0.00116
8.03806	0.00114
8.06874	0.00108
8.09942	0.000991404
8.1301	0.000874813
8.16078	0.000736612
8.19146	0.000583732
8.22214	0.000424588
8.25282	0.000271452
8.2835	0.000156004
8.31418	0.000164132
8.34486	0.000263431
8.37554	0.000368173
8.40621	0.000456389
8.43689	0.000521935
8.46757	0.000562881
8.49825	0.000579451
8.52893	0.000573461
8.55961	0.000548082
8.59029	0.000507707
8.62097	0.000457895
8.65165	0.00040537
8.68233	0.000357912
8.71301	0.000323511
8.74369	0.000307834
8.77437	0.000310852
8.80505	0.000326662
8.83573	0.000347323
8.86641	0.000366286
8.89709	0.000379385
8.92777	0.000384538
8.95845	0.000381215
8.98913	0.000369978
9.01981	0.000352126
9.05049	0.000329406
9.08117	0.000303766
9.11185	0.000277136
9.14253	0.000251232
9.17321	0.000227403
9.20388	0.000206541
9.23456	0.000189077
9.26524	0.000175083
9.29592	0.00016444
9.3266	0.000156989
9.35728	0.000152587
9.38796	0.000151052
9.41864	0.000152053
9.44932	0.000155052
9.48	0.000159364
9.51068	0.000164295
9.54136	0.000169293
9.57204	0.000174059
9.60272	0.000178576
9.6334	0.00018306
9.66408	0.000187832
9.69476	0.00019315
9.72544	0.000199043
9.75612	0.000205222
9.7868	0.000211089
9.81748	0.000215833
9.84816	0.000218593
9.87884	0.000218617
9.90952	0.00021541
9.9402	0.00020885
9.97088	0.00019928

## Sheet: Figure 4a
HE LDH		Na-HELDH		IrO2
1.8052	326.993	1.644	436.85	1.23273	-0.000302
1.80415	323.133	1.643	432.15	1.23471	-0.00439
1.8031	319.608	1.642	428.05	1.2367	-0.00819
1.80205	316.196	1.641	424.25	1.23868	-0.01173
1.801	312.839	1.64	420.2	1.24066	-0.01499
1.79995	309.65	1.639	416.75	1.24265	-0.01797
1.7989	306.741	1.638	413.2	1.24463	-0.02068
1.79785	303.72	1.637	409.6	1.24661	-0.02311
1.7968	300.643	1.636	406.55	1.2486	-0.02527
1.79575	297.958	1.635	403.05	1.25058	-0.02716
1.7947	295.161	1.634	400.2	1.25257	-0.02877
1.79365	292.42	1.633	397.15	1.25455	-0.03011
1.7926	289.958	1.632	394.15	1.25653	-0.03117
1.79155	287.329	1.631	390.75	1.25852	-0.03195
1.7905	284.811	1.63	387.55	1.2605	-0.03247
1.78945	282.238	1.629	384.65	1.26248	-0.0327
1.7884	279.72	1.628	381.6	1.26447	-0.03267
1.78735	277.371	1.627	378.75	1.26645	-0.03236
1.7863	274.909	1.626	376.3	1.26843	-0.03177
1.78525	272.727	1.625	373.5	1.27042	-0.03091
1.7842	270.601	1.624	370.6	1.2724	-0.02977
1.78315	268.531	1.623	367.45	1.27439	-0.02836
1.7821	266.07	1.622	364.55	1.27637	-0.02668
1.78105	263.385	1.621	361.55	1.27835	-0.02472
1.78	260.923	1.62	358.7	1.28034	-0.02248
1.77895	258.685	1.619	356.2	1.28232	-0.01998
1.7779	256.392	1.618	353.95	1.2843	0.02071
1.77685	253.986	1.617	351.45	1.28629	-0.00097
1.7758	252.252	1.616	348.7	1.28827	0.000781
1.77475	250.126	1.615	345.8	1.29025	0.01354
1.7737	247.608	1.614	343.1	1.29224	0.0046
1.77265	245.483	1.613	340.4	1.29422	0.02538
1.7716	243.077	1.612	337.75	1.29621	0.02631
1.77055	240.783	1.611	335.2	1.29819	0.02341
1.7695	238.545	1.61	333.4	1.30017	0.02524
1.76845	236.42	1.609	331.5	1.30216	0.0364
1.7674	234.294	1.608	329.2	1.30414	-0.00133
1.76635	232.336	1.607	326.9	1.30612	0.02911
1.7653	230.042	1.606	324.75	1.30811	0.02796
1.76425	227.86	1.605	327	1.31009	0.00102
1.7632	225.79	1.604	324.65	1.31207	0.01851
1.76215	223.552	1.603	321.85	1.31406	0.03902
1.7611	221.203	1.602	319.15	1.31604	0.01536
1.76005	218.965	1.601	316.55	1.31803	-0.000759
1.759	216.783	1.6	313.95	1.32001	0.02246
1.75795	214.601	1.599	311.3	1.32199	0.01177
1.7569	212.308	1.598	308.75	1.32398	0.01097
1.75585	210.014	1.597	306.15	1.32596	-0.0036
1.7548	207.776	1.596	303.7	1.32794	0.03215
1.75375	205.65	1.595	301.5	1.32993	-0.01241
1.7527	203.58	1.594	298.95	1.33191	0.01688
1.75165	201.455	1.593	296.4	1.33389	-0.00457
1.7506	199.273	1.592	293.85	1.33588	-0.02751
1.74955	197.427	1.591	291.45	1.33786	-0.00579
1.7485	195.413	1.59	288.9	1.33985	-0.0148
1.74745	193.287	1.589	286.45	1.34183	-0.02888
1.7464	191.105	1.588	284.05	1.34381	-0.02466
1.74535	189.035	1.587	281.65	1.3458	-0.02559
1.7443	186.965	1.586	279.15	1.34778	-0.0385
1.74325	185.063	1.585	276.8	1.34976	-0.05534
1.7422	183.385	1.584	274.55	1.35175	-0.0638
1.74115	181.538	1.583	272.1	1.35373	-0.04952
1.7401	179.524	1.582	269.65	1.35571	-0.04562
1.73905	177.51	1.581	267.45	1.3577	-0.03608
1.738	175.441	1.58	265.15	1.35968	-0.07453
1.73695	173.427	1.579	262.85	1.36167	-0.05935
1.7359	171.413	1.578	260.5	1.36365	-0.0817
1.73485	169.343	1.577	258.2	1.36563	-0.06934
1.7338	167.329	1.576	255.85	1.36762	-0.04553
1.73275	165.371	1.575	254	1.3696	-0.08152
1.7317	163.357	1.574	251.55	1.37158	-0.05841
1.73065	161.622	1.573	249.15	1.37357	-0.01323
1.7296	159.832	1.572	246.9	1.37555	-0.04016
1.72855	157.874	1.571	244.6	1.37753	-0.02784
1.7275	155.916	1.57	242.35	1.37952	0.01437
1.72645	154.07	1.569	240	1.3815	0.01749
1.7254	152.168	1.568	237.8	1.38349	0.01136
1.72435	150.266	1.567	235.6	1.38547	-0.01515
1.7233	148.42	1.566	233.35	1.38745	0.00067
1.72225	146.517	1.565	231.45	1.38944	-0.0073
1.7212	144.671	1.564	229.25	1.39142	0.00257
1.72015	142.881	1.563	227.05	1.3934	0.00187
1.7191	141.091	1.562	224.8	1.39539	0.01725
1.71805	139.301	1.561	222.55	1.39737	0.01885
1.717	137.566	1.56	220.3	1.39935	0.01352
1.71595	135.888	1.559	218.15	1.40134	0.00965
1.7149	134.266	1.558	216.05	1.40332	0.02509
1.71385	132.42	1.557	213.85	1.40531	0.07221
1.7128	130.573	1.556	211.7	1.40729	0.06412
1.71175	128.839	1.555	209.45	1.40927	0.06484
1.7107	127.049	1.554	207.35	1.41126	0.08195
1.70965	125.371	1.553	205.4	1.41324	0.0581
1.7086	123.636	1.552	203.25	1.41522	0.04726
1.70755	121.902	1.551	201.05	1.41721	0.08704
1.7065	120.168	1.55	198.95	1.41919	0.07706
1.70545	118.434	1.549	196.8	1.42117	0.03436
1.7044	116.755	1.548	194.6	1.42316	0.03539
1.70335	115.077	1.547	192.55	1.42514	0.0036
1.7023	113.455	1.546	190.75	1.42713	0.04019
1.70125	111.776	1.545	188.65	1.42911	0.00801
1.7002	110.154	1.544	186.55	1.43109	0.04671
1.69915	108.587	1.543	184.6	1.43308	0.02966
1.6981	107.021	1.542	182.55	1.43506	0.04487
1.69705	105.343	1.541	180.5	1.43704	0.06365
1.696	103.776	1.54	178.5	1.43903	0.05055
1.69495	102.21	1.539	176.45	1.44101	0.0612
1.6939	100.755	1.538	174.5	1.44299	0.08089
1.69285	99.0769	1.537	172.5	1.44498	0.08314
1.6918	97.5664	1.536	170.45	1.44696	0.0661
1.69075	96.0559	1.535	168.5	1.44895	0.09709
1.6897	94.6014	1.534	166.5	1.45093	0.13131
1.68865	93.1469	1.533	164.6	1.45291	0.09931
1.6876	91.5804	1.532	162.65	1.4549	0.11282
1.68655	90.0699	1.531	161.1	1.45688	0.09329
1.6855	88.6154	1.53	159.4	1.45886	0.09161
1.68445	87.049	1.529	157.5	1.46085	0.09007
1.6834	85.5385	1.528	156.45	1.46283	0.0818
1.68235	84.0839	1.527	155.35	1.46481	0.11371
1.6813	82.6853	1.526	154.55	1.4668	0.0975
1.68025	81.2308	1.525	155.85	1.46878	0.08788
1.6792	79.7762	1.524	154.4	1.47077	0.1217
1.67815	78.4336	1.523	152.3	1.47275	0.10215
1.6771	77.035	1.522	150.3	1.47473	0.08932
1.67605	75.7482	1.521	148.3	1.47672	0.09772
1.675	74.4056	1.52	146.35	1.4787	0.07474
1.67395	73.007	1.519	144.5	1.48068	0.03444
1.6729	71.7203	1.518	142.55	1.48267	0.05057
1.67185	70.4336	1.517	140.55	1.48465	0.03606
1.6708	69.0909	1.516	138.65	1.48663	0.05283
1.66975	67.8601	1.515	136.7	1.48862	0.08351
1.6687	66.5734	1.514	135.1	1.4906	0.06733
1.66765	65.2867	1.513	133.2	1.49259	0.06415
1.6666	64	1.512	131.3	1.49457	0.10098
1.66555	62.7133	1.511	129.4	1.49655	0.06051
1.6645	61.4825	1.51	127.55	1.49854	0.10446
1.66345	60.2518	1.509	125.7	1.50052	0.12618
1.6624	58.965	1.508	123.85	1.5025	0.10286
1.66135	57.8462	1.507	122.05	1.50449	0.09748
1.6603	56.7273	1.506	120.25	1.50647	0.08476
1.65925	55.6084	1.505	118.4	1.50846	0.06785
1.6582	54.5119	1.504	116.55	1.51044	0.03064
1.65715	53.3986	1.503	114.7	1.51242	0.05193
1.6561	52.2238	1.502	113.05	1.51441	0.05547
1.65505	51.1049	1.501	111.35	1.51639	0.03859
1.654	50.0084	1.5	109.6	1.51837	0.02257
1.65295	48.979	1.499	107.9	1.52036	0.000185
1.6519	47.9217	1.498	106.15	1.52234	-0.00314
1.65085	46.8923	1.497	104.5	1.52432	0.04069
1.6498	45.8294	1.496	102.75	1.52631	0.06591
1.64875	44.8168	1.495	101.1	1.52829	0.03885
1.6477	43.8154	1.494	99.35	1.53028	0.05564
1.64665	42.7748	1.493	97.75	1.53226	0.07028
1.6456	41.7678	1.492	96.1	1.53424	0.08577
1.64455	40.8503	1.491	94.4	1.53623	0.09518
1.6435	39.9441	1.49	92.9	1.53821	0.12947
1.64245	38.9706	1.489	91.3	1.54019	0.14877
1.6414	38.0923	1.488	89.65	1.54218	0.19211
1.64035	37.1636	1.487	88.15	1.54416	0.20671
1.6393	36.2182	1.486	86.6	1.54614	0.23088
1.63825	35.3399	1.485	85	1.54813	0.34241
1.6372	34.4727	1.484	83.45	1.55011	0.40124
1.63615	33.6336	1.483	81.9	1.5521	0.50622
1.6351	32.8	1.482	80.35	1.55408	0.65679
1.63405	31.9944	1.481	78.8	1.55606	0.75666
1.633	31.2168	1.48	77.25	1.55805	0.96246
1.63195	30.4224	1.479	75.9	1.56003	1.13382
1.6309	29.6168	1.478	74.55	1.56201	1.34427
1.62985	28.8448	1.477	73	1.564	1.60362
1.6288	28.0951	1.476	71.5	1.56598	1.85503
1.62775	27.3622	1.475	70.05	1.56796	2.15497
1.6267	26.6294	1.474	68.65	1.56995	2.48706
1.62565	25.9301	1.473	67.3	1.57193	2.85898
1.6246	25.1636	1.472	65.9	1.57392	3.27755
1.62355	24.5147	1.471	64.55	1.5759	3.6947
1.6225	23.8489	1.47	63.2	1.57788	4.17613
1.62145	23.1776	1.469	61.85	1.57987	4.70774
1.6204	22.5231	1.468	60.55	1.58185	5.28079
1.61935	21.9916	1.467	59.2	1.58383	5.89168
1.6183	21.4042	1.466	57.9	1.58582	6.53649
1.61725	20.8	1.465	56.65	1.5878	7.19241
1.6162	20.1622	1.464	55.35	1.58978	7.87053
1.61515	19.5692	1.463	54.15	1.59177	8.67091
1.6141	19.021	1.462	52.85	1.59375	9.47921
1.61305	18.4727	1.461	51.6	1.59574	10.2634
1.612	17.9524	1.46	50.4	1.59772	11.1875
1.61095	17.421	1.459	49.24	1.5997	12.0705
1.6099	16.8224	1.458	48.03	1.60169	13.0027
1.60885	16.3413	1.457	46.93	1.60367	13.9916
1.6078	15.821	1.456	45.79	1.60565	15.0038
1.60675	15.3958	1.455	44.69	1.60764	16.0548
1.6057	14.9035	1.454	43.57	1.60962	17.1848
1.60465	14.4336	1.453	42.44	1.6116	18.3122
1.6036	13.9916	1.452	41.335	1.61359	19.4635
1.60255	13.5273	1.451	40.27	1.61557	20.6344
1.6015	13.1021	1.45	39.23	1.61756	21.8049
1.60045	12.7161	1.449	38.16	1.61954	22.9908
1.5994	12.3077	1.448	37.115	1.62152	24.2012
1.59835	11.9049	1.447	36.125	1.62351	25.5181
1.5973	11.5301	1.446	35.18	1.62549	26.7881
1.59625	11.1888	1.445	34.225	1.62747	28.0819
1.5952	10.7692	1.444	33.26	1.62946	29.4468
1.59415	10.4392	1.443	32.325	1.63144	30.8103
1.5931	10.1371	1.442	31.375	1.63342	32.1287
1.59205	9.82937	1.441	30.475	1.63541	33.4383
1.591	9.52168	1.44	29.64	1.63739	34.8243
1.58995	9.20839	1.439	28.775	1.63938	36.2257
1.5889	8.88951	1.438	27.885	1.64136	37.5882
1.58785	8.58741	1.437	27.02	1.64334	38.9987
1.5868	8.29091	1.436	26.21	1.64533	40.4596
1.58575	8.02238	1.435	25.415	1.64731	41.941
1.5847	7.74266	1.434	24.645	1.64929	43.375
1.58365	7.48531	1.433	23.91	1.65128	44.8443
1.5826	7.22238	1.432	23.16	1.65326	46.2535
1.58155	6.98741	1.431	22.425	1.65524	47.6939
1.5805	6.76364	1.43	21.65	1.65723	49.1851
1.57945	6.53427	1.429	20.94	1.65921	50.7066
1.5784	6.31049	1.428	20.245	1.6612	52.1905
1.57735	6.06993	1.427	19.64	1.66318	53.6663
1.5763	5.8965	1.426	19.035	1.66516	55.0731
1.57525	5.67832	1.425	18.36	1.66715	56.515
1.5742	5.44448	1.424	17.765	1.66913	57.9701
1.57315	5.27497	1.423	17.115	1.67111	59.4598
1.5721	5.07301	1.422	16.52	1.6731	60.9735
1.57105	4.90573	1.421	15.95	1.67508	62.5637
1.57	4.76587	1.42	15.39	1.67706	64.1428
1.56895	4.57958	1.419	14.885	1.67905	65.69
1.5679	4.43524	1.418	14.305	1.68103	67.3307
1.56685	4.28084	1.417	13.785	1.68302	68.9744
1.5658	4.10909	1.416	13.315	1.685	70.594
1.56475	3.94406	1.415	12.84	1.68698	72.2533
1.5637	3.81371	1.414	12.315	1.68897	73.924
1.56265	3.68224	1.413	11.855	1.69095	75.5801
1.5616	3.58098	1.412	11.41	1.69293	77.1863
1.56055	3.46014	1.411	10.94	1.69492	78.7449
1.5595	3.29902	1.41	10.555	1.6969	80.4756
1.55845	3.23021	1.409	10.125	1.69888	82.0666
1.5574	3.09706	1.408	9.71	1.70087	83.6278
1.55635	2.93986	1.407	9.335	1.70285	85.3161
1.5553	2.8442	1.406	8.97	1.70484	86.9004
1.55425	2.74126	1.405	8.64	1.70682	88.5311
1.5532	2.65175	1.404	8.29	1.7088	90.2007
1.55215	2.60028	1.403	7.9	1.71079	91.7896
1.5511	2.44867	1.402	7.63	1.71277	93.4704
1.55005	2.36084	1.401	7.255	1.71475	95.004
1.549	2.2786	1.4	6.965	1.71674	96.6291
1.54795	2.19413	1.399	6.655	1.71872	98.1824
1.5469	2.14601	1.398	6.34	1.7207	99.7578
1.54585	2.0179	1.397	6.04	1.72269	101.394
1.5448	1.98713	1.396	5.815	1.72467	102.921
1.54375	1.88587	1.395	5.535	1.72666	104.465
1.5427	1.80867	1.394	5.275	1.72864	105.927
1.54165	1.7214	1.393	5.035	1.73062	107.378
1.5406	1.65818	1.392	4.7935	1.73261	108.861
1.53955	1.59832	1.391	4.55	1.73459	110.368
1.5385	1.52615	1.39	4.3435	1.73657	111.975
1.53745	1.48699	1.389	4.1545	1.73856	113.499
1.5364	1.44895	1.388	3.8805	1.74054	115.076
1.53535	1.38126	1.387	3.707	1.74252	116.648
1.5343	1.30126	1.386	3.518	1.74451	118.189
1.53325	1.25538	1.385	3.3435	1.74649	119.868
1.5322	1.21063	1.384	3.142	1.74848	121.462
1.53115	1.16923	1.383	2.99	1.75046	123.13
1.5301	1.13007	1.382	2.807	1.75244	124.719
1.52905	1.0551	1.381	2.635	1.75443	126.41
1.528	1.04	1.38	2.486	1.75641	128.091
1.52695	1.00867	1.379	2.351	1.75839	129.626
1.5259	0.94434	1.378	2.2205	1.76038	131.276
1.52485	0.9035	1.377	2.067	1.76236	132.862
1.5238	0.8565	1.376	1.9285	1.76434	134.433
1.52275	0.84643	1.375	1.7615	1.76633	136.204
1.5217	0.74014	1.374	1.6375	1.76831	137.959
1.52065	0.71049	1.373	1.5205	1.7703	139.806
1.5196	0.67357	1.372	1.405	1.77228	141.504
1.51855	0.65119	1.371	1.299	1.77426	143.282
1.5175	0.59133	1.37	1.2205	1.77625	144.83
1.51645	0.59469	1.369	1.102	1.77823	146.537
1.5154	0.54618	1.368	0.983	1.78021	148.181
1.51435	0.52112	1.367	0.88	1.7822	150
1.5133	0.47989	1.366	0.778	1.78418	151.665
1.51225	0.42876	1.365	0.69	1.78616	153.327
1.5112	0.37835	1.364	0.6185	1.78815	154.986
1.51015	0.34876	1.363	0.4976	1.79013	156.642
1.5091	0.3572	1.362	0.3832	1.79212	158.295
1.50805	0.31312	1.361	0.35015	1.7941	159.945
1.507	0.29376	1.36	0.2285	1.79608	161.592
1.50595	0.23385	1.359	0.1611	1.79807	163.236
1.5049	0.20985	1.358	0.0817	1.80005	164.877
1.50385	0.18943	1.357	-0.00749	1.80203	166.514
1.5028	0.1619	1.356	-0.07525	1.80402	168.149
1.50175	0.13829	1.355	-0.14265	1.806	169.781
1.5007	0.09455	1.354	-0.1836	1.80799	171.409
1.49965	0.0505	1.353	-0.2693	1.80997	173.035
1.4986	0.03323	1.352	-0.35725	1.81195	174.658
1.49755	0.01454	1.351	-0.4155	1.81394	176.277
1.4965	-0.01754	1.35	-0.49175	1.81592	177.894
1.49545	-0.02142	1.349	-0.577	1.8179	179.507
1.4944	-0.06864	1.348	-0.626	1.81989	181.117
1.49335	-0.09331	1.347	-0.693	1.82187	182.725
1.4923	-0.11027	1.346	-0.754	1.82385	184.329
1.49125	-0.15396	1.345	-0.8	1.82584	185.93
1.4902	-0.15083	1.344	-0.8795	1.82782	187.529
1.48915	-0.2442	1.343	-0.953	1.82981	189.124
1.4881	-0.24319	1.342	-0.974	1.83179	190.716
1.48705	-0.28157	1.341	-1.027
1.486	-0.2809	1.34	-1.1145
1.48495	-0.29074	1.339	-1.183
1.4839	-0.31401	1.338	-1.223
1.48285	-0.33376	1.337	-1.3265
1.4818	-0.35916	1.336	-1.3405
1.48075	-0.40425	1.335	-1.377
1.4797	-0.45292	1.334	-1.4715
1.47865	-0.48856	1.333	-1.499
1.4776	-0.48464	1.332	-1.523
1.47655	-0.49169	1.331	-1.626
1.4755	-0.51989	1.33	-1.6935
1.47445	-0.56503	1.329	-1.7425
1.4734	-0.55832	1.328	-1.7585
1.47235	-0.6249	1.327	-1.8215
1.4713	-0.64112	1.326	-1.886
1.47025	-0.66182	1.325	-1.9145
1.4692	-0.69203	1.324	-2.03
1.46815	-0.73231	1.323	-2.0765
1.4671	-0.75469	1.322	-2.136
1.46605	-0.77594	1.321	-2.1955
1.465	-0.84308	1.32	-2.2645
1.46395	-0.81231	1.319	-2.3305
1.4629	-0.84084	1.318	-2.394
1.46185	-0.84811	1.317	-2.4505
1.4608	-0.90685	1.316	-2.4725
1.45975	-0.89455	1.315	-2.5585
1.4587	-0.92867	1.314	-2.6395
1.45765	-0.94993	1.313	-2.6505
1.4566	-0.97175	1.312	-2.7455
1.45555	-1.00867	1.311	-2.7995
1.4545	-1.05846	1.31	-2.8875
1.45345	-1.10434	1.309	-2.9575
1.4524	-1.0842	1.308	-3.031
1.45135	-1.14517	1.307	-3.0945
1.4503	-1.15636	1.306	-3.171
1.44925	-1.1614	1.305	-3.293
1.4482	-1.2179	1.304	-3.3905
1.44715	-1.25315	1.303	-3.451
1.4461	-1.25594	1.302	-3.528
1.44505	-1.27664	1.301	-3.637
1.444	-1.32923	1.3	-3.711
1.44295	-1.34993	1.299	-3.7975
1.4419	-1.33874	1.298	-3.9085
1.44085	-1.35832	1.297	-4.024
1.4398	-1.42993	1.296	-4.0915
1.43875	-1.49035	1.295	-4.201
1.4377	-1.48084	1.294	-4.342
1.43665	-1.51049	1.293	-4.4705
1.4356	-1.56364	1.292	-4.625
1.43455	-1.58769	1.291	-4.7505
1.4335	-1.57538	1.29	-4.915
1.43245	-1.67105	1.289	-5.105
1.4314	-1.65147	1.288	-5.265
1.43035	-1.71021	1.287	-5.445
1.4293	-1.75608	1.286	-5.645
1.42825	-1.77231	1.285	-5.84
1.4272	-1.76559	1.284	-6.06
1.42615	-1.80979	1.283	-6.255
1.4251	-1.85734	1.282	-6.52
1.42405	-1.92224	1.281	-6.775
1.423	-1.92503	1.28	-7.055
1.42195	-1.98098	1.279	-7.32
1.4209	-2.02965	1.278	-7.69
1.41985	-2.07552	1.277	-7.98
1.4188	-2.13259	1.276	-8.305
1.41775	-2.17846	1.275	-8.66
1.4167	-2.19804	1.274	-9.045
1.41565	-2.27636	1.273	-9.405
1.4146	-2.29538	1.272	-9.795
1.41355	-2.3849	1.271	-10.195
1.4125	-2.4235	1.27	-10.56
1.41145	-2.48671	1.269	-10.94
1.4104	-2.51469	1.268	-11.32
1.40935	-2.61986	1.267	-11.66
1.4083	-2.69203	1.266	-11.995
1.40725	-2.70993	1.265	-12.3
1.4062	-2.78545	1.264	-12.525
1.40515	-2.86769	1.263	-12.785
1.4041	-2.92643	1.262	-13.01
1.40305	-3.04056	1.261	-13.15
1.402	-3.11049	1.26	-13.235
1.40095	-3.20112	1.259	-13.365
1.3999	-3.26713	1.258	-13.38
1.39885	-3.37678	1.257	-13.395
1.3978	-3.49818	1.256	-13.39
1.39675	-3.5821	1.255	-13.365
1.3957	-3.65483	1.254	-13.325
1.39465	-3.73483	1.253	-13.235
1.3936	-3.85119	1.252	-13.16
1.39255	-3.97538	1.251	-13.075
1.3915	-4.06713	1.25	-13.035
1.39045	-4.15832	1.249	-12.995
1.3894	-4.25455	1.248	-12.94
1.38835	-4.28308	1.247	-12.87
1.3873	-4.45259	1.246	-12.855
1.38625	-4.50517	1.245	-12.88
1.3852	-4.56336	1.244	-12.91
1.38415	-4.69706	1.243	-12.945
1.3831	-4.79273	1.242	-12.99
1.38205	-4.87385	1.241	-12.995
1.381	-4.9572	1.24	-13.01
1.37995	-5.02322	1.239	-13.03
1.3789	-5.0965	1.238	-12.985
1.37785	-5.22126	1.237	-13.015
1.3768	-5.36336	1.236	-13.005
1.37575	-5.45399	1.235	-12.975
1.3747	-5.56643	1.234	-12.935
1.37365	-5.74545	1.233	-12.815
1.3726	-5.86853	1.232	-12.705
1.37155	-5.98601	1.231	-12.57
1.3705	-6.11469	1.23	-12.49
1.36945	-6.24895	1.229	-12.33
1.3684	-6.37203	1.228	-12.215
1.36735	-6.48951	1.227	-12.025
1.3663	-6.65175	1.226	-11.87
1.36525	-6.73566	1.225	-11.685
1.3642	-6.85874	1.224	-11.485
1.36315	-6.97063	1.223	-11.295
1.3621	-7.02657	1.222	-11.165
1.36105	-7.11608	1.221	-11.065
1.36	-7.14406	1.22	-10.865
1.35895	-7.22797	1.219	-10.68
1.3579	-7.27832	1.218	-10.545
1.35685	-7.32308	1.217	-10.43
1.3558	-7.38462	1.216	-10.28
1.35475	-7.35105	1.215	-10.155
1.3537	-7.37902	1.214	-9.98
1.35265	-7.4014	1.213	-9.865
1.3516	-7.38462	1.212	-9.755
1.35055	-7.3958	1.211	-9.61
1.3495	-7.36783	1.21	-9.505
1.34845	-7.4014	1.209	-9.365
1.3474	-7.36783	1.208	-9.235
1.34635	-7.33986	1.207	-9.095
1.3453	-7.32867	1.206	-8.985
1.34425	-7.31748	1.205	-8.915
1.3432	-7.32308	1.204	-8.805
1.34215	-7.28951	1.203	-8.705
1.3411	-7.23357	1.202	-8.545
1.34005	-7.19441	1.201	-8.47
1.339	-7.14965	1.2	-8.36
1.33795	-7.05455	1.199	-8.24
1.3369	-7.03776	1.198	-8.185
1.33585	-6.92587	1.197	-8.09
1.3348	-6.83636	1.196	-7.965
1.33375	-6.71888	1.195	-7.885
1.3327	-6.60699	1.194	-7.745
1.33165	-6.4951	1.193	-7.685
1.3306	-6.36643	1.192	-7.58
1.32955	-6.22657	1.191	-7.44
1.3285	-6.04755	1.19	-7.36
1.32745	-5.89091	1.189	-7.32
1.3264	-5.67832	1.188	-7.18
1.32535	-5.50545	1.187	-7.105
1.3243	-5.35105	1.186	-7.02
1.32325	-5.10993	1.185	-6.92
1.3222	-4.95329	1.184	-6.785
1.32115	-4.75469	1.183	-6.755
1.3201	-4.50909	1.182	-6.62
1.31905	-4.33007	1.181	-6.57
1.318	-4.17119	1.18	-6.475
1.31695	-4.01455	1.179	-6.36
1.3159	-3.81874	1.178	-6.25
1.31485	-3.65035	1.177	-6.205
1.3138	-3.50713	1.176	-6.1
1.31275	-3.34434	1.175	-6.01
1.3117	-3.19105	1.174	-5.92
1.31065	-3.04671	1.173	-5.865
1.3096	-2.96392	1.172	-5.765
1.30855	-2.8565	1.171	-5.675
1.3075	-2.72895	1.17	-5.595
1.30645	-2.61986	1.169	-5.535
1.3054	-2.55049	1.168	-5.41
1.30435	-2.43189	1.167	-5.335
1.3033	-2.37483	1.166	-5.225
1.30225	-2.32783	1.165	-5.19
1.3012	-2.18294	1.164	-5.13
1.30015	-2.12979	1.163	-5.05
1.2991	-2.12643	1.162	-4.957
1.29805	-2.02741	1.161	-4.872
1.297	-1.93231	1.16	-4.7945
1.29595	-1.89538	1.159	-4.7575
1.2949	-1.86853	1.158	-4.652
1.29385	-1.80476	1.157	-4.5925
1.2928	-1.7449	1.156	-4.526
1.29175	-1.66266	1.155	-4.468
1.2907	-1.68	1.154	-4.3605
1.28965	-1.62741	1.153	-4.313
1.2886	-1.57594	1.152	-4.2465
1.28755	-1.54797	1.151	-4.2
1.2865	-1.55524	1.15	-4.1325
1.28545	-1.56252	1.149	-4.1005
1.2844	-1.49986	1.148	-4.0155
1.28335	-1.46853	1.147	-3.9545
1.2823	-1.42378	1.146	-3.9005
1.28125	-1.36448	1.145	-3.835
1.2802	-1.40923	1.144	-3.755
1.27915	-1.38014	1.143	-3.6855
1.2781	-1.29343	1.142	-3.656
1.27705	-1.27832	1.141	-3.6065
1.276	-1.2772	1.14	-3.5455
1.27495	-1.26098	1.139	-3.496
1.2739	-1.22406	1.138	-3.465
1.27285	-1.19832	1.137	-3.3935
1.2718	-1.19888	1.136	-3.3195
1.27075	-1.19329	1.135	-3.281
1.2697	-1.14517	1.134	-3.2345
1.26865	-1.13119	1.133	-3.186
1.2676	-1.12392	1.132	-3.192
1.26655	-1.11273	1.131	-3.139
1.2655	-1.05007	1.13	-3.092
1.26445	-1.06238	1.129	-3.0565
1.2634	-1.05566	1.128	-3.0005
1.26235	-1.00308	1.127	-2.949
1.2613	-1.04	1.126	-2.924
1.26025	-1.00587	1.125	-2.911
1.2592	-0.98462	1.124	-2.8795
1.25815	-0.9779	1.123	-2.805
1.2571	-0.95161	1.122	-2.8125
1.25605	-0.91916	1.121	-2.77
1.255	-0.92084	1.12	-2.7545
1.25395	-0.97343	1.119	-2.713
1.2529	-0.9421	1.118	-2.6635
1.25185	-0.91077	1.117	-2.63
1.2508	-0.89455	1.116	-2.597
1.24975	-0.91189	1.115	-2.5715
1.2487	-0.88392	1.114	-2.5425
1.24765	-0.86098	1.113	-2.5305
1.2466	-0.88448	1.112	-2.482
1.24555	-0.87608	1.111	-2.5075
1.2445	-0.81119	1.11	-2.4835
1.24345	-0.81231	1.109	-2.4465
1.2424	-0.80951	1.108	-2.4065
1.24135	-0.81119	1.107	-2.3295
1.2403	-0.79441	1.106	-2.316
1.23925	-0.76755	1.105	-2.292
1.2382	-0.79161	1.104	-2.287
1.23715	-0.83133	1.103	-2.267
1.2361	-0.74741	1.102	-2.2625
1.23505	-0.72671	1.101	-2.1825
1.234	-0.71944	1.1	-2.1445
1.23295	-0.7558	1.099	-2.131
1.2319	-0.75413	1.098	-2.118
1.23085	-0.74126	1.097	-2.1
1.2298	-0.70098	1.096	-2.0735
1.22875	-0.72392	1.095	-2.0815
1.2277	-0.72615	1.094	-2.0445
1.22665	-0.71776	1.093	-2.0205
1.2256	-0.6551	1.092	-1.993
1.22455	-0.65231	1.091	-1.9665
1.2235	-0.64503	1.09	-1.9395
1.22245	-0.6428	1.089	-1.891
1.2214	-0.64056	1.088	-1.8965
1.22035	-0.6165	1.087	-1.863
1.2193	-0.62154	1.086	-1.836
1.21825	-0.65175	1.085	-1.8485
1.2172	-0.63329	1.084	-1.8235
1.21615	-0.63776	1.083	-1.7315
1.2151	-0.59916	1.082	-1.745
1.21405	-0.65287	1.081	-1.698
1.213	-0.5835	1.08	-1.7035
1.21195	-0.60084	1.079	-1.6865
1.2109	-0.58741	1.078	-1.637
1.20985	-0.56671	1.077	-1.626
1.2088	-0.57455	1.076	-1.6005
1.20775	-0.56448	1.075	-1.591
1.2067	-0.60531	1.074	-1.551
1.20565	-0.54635	1.073	-1.5425
1.2046	-0.55586	1.072	-1.539
1.20355	-0.54316	1.071	-1.4845
1.2025	-0.54848	1.07	-1.4835
1.20145	-0.52274	1.069	-1.4615
1.2004	-0.54529	1.068	-1.46
1.19935	-0.54954	1.067	-1.4015
1.1983	-0.49242	1.066	-1.382
1.19725	-0.48643	1.065	-1.379
1.1962	-0.53611	1.064	-1.326
1.19515	-0.52694	1.063	-1.3175
1.1941	-0.51463	1.062	-1.2805
1.19305	-0.46422	1.061	-1.2775
1.192	-0.48464	1.06	-1.2705
1.19095	-0.41097	1.059	-1.2305
1.1899	-0.47832	1.058	-1.2155
1.18885	-0.42931	1.057	-1.176
1.1878	-0.42898	1.056	-1.188
1.18675	-0.45013	1.055	-1.1455
1.1857	-0.45997	1.054	-1.107
1.18465	-0.47301	1.053	-1.1095
1.1836	-0.46031	1.052	-1.064
1.18255	-0.4748	1.051	-1.0665
1.1815	-0.38948	1.05	-1.0285
1.18045	-0.39653	1.049	-1.0495
1.1794	-0.42685	1.048	-1.0165
1.17835	-0.42685	1.047	-0.975
1.1773	-0.37891	1.046	-0.947
1.17625	-0.40252	1.045	-0.952
1.1752	-0.44867	1.044	-0.929
1.17415	-0.40218	1.043	-0.938
1.1731	-0.38103	1.042	-0.882
1.17205	-0.36235	1.041	-0.88
1.171	-0.36196	1.04	-0.899
1.16995	-0.41097	1.039	-0.846
1.1689	-0.39267	1.038	-0.8225
1.16785	-0.37751	1.037	-0.795
1.1668	-0.40145	1.036	-0.7675
1.16575	-0.36129	1.035	-0.7875
1.1647	-0.33662	1.034	-0.7535
1.16365	-0.31827	1.033	-0.7705
1.1626	-0.39793	1.032	-0.6955
1.16155	-0.30484	1.031	-0.7195
1.1605	-0.35278	1.03	-0.674
1.15945	-0.3958	1.029	-0.664
1.1584	-0.30909	1.028	-0.6905
1.15735	-0.31088	1.027	-0.6455
1.1563	-0.33869	1.026	-0.5945
1.15525	-0.29007	1.025	-0.598
1.1542	-0.34506	1.024	-0.58
1.15315	-0.30277	1.023	-0.561
1.1521	-0.30098	1.022	-0.5625
1.15105	-0.32106	1.021	-0.5335
1.15	-0.28442	1.02	-0.5235
1.14895	-0.27099	1.019	-0.526
1.1479	-0.28336	1.018	-0.47665
1.14685	-0.34154	1.017	-0.4439
1.1458	-0.30378	1.016	-0.4445
1.14475	-0.25024	1.015	-0.41175
1.1437	-0.21141	1.014	-0.4048
1.14265	-0.2527	1.013	-0.43095
1.1416	-0.32957	1.012	-0.37425
1.14055	-0.27245	1.011	-0.3481
1.1395	-0.23401	1.01	-0.3884
1.13845	-0.20895	1.009	-0.34555
1.1374	-0.23508	1.008	-0.34115
1.13635	-0.2654	1.007	-0.34085
1.1353	-0.27804	1.006	-0.30335
1.13425	-0.2273	1.005	-0.3084
1.1332	-0.2654	1.004	-0.30715
1.13215	-0.22624	1.003	-0.2756
1.1311	-0.22624	1.002	-0.20565
1.13005	-0.19877	1.001	-0.2334
1.129	-0.22411	1	-0.2441
1.12795	-0.20895	0.999	-0.2419
1.1269	-0.21673	0.998	-0.22835
1.12585	-0.21141	0.997	-0.21385
1.1248	-0.13846	0.996	-0.1647
1.12375	-0.20123	0.995	-0.1956
1.1227	-0.18568	0.994	-0.20065
1.12165	-0.16878	0.993	-0.14835
1.1206	-0.11592	0.992	-0.15685
1.11955	-0.16666	0.991	-0.1351
1.1185	-0.15396	0.99	-0.1143
1.11745	-0.14338	0.989	-0.09035
1.1164	-0.17936	0.988	-0.12185
1.11535	-0.15888	0.987	-0.1165
1.1143	-0.17936	0.986	-0.1285
1.11325	-0.1892	0.985	-0.10105
1.1122	-0.14657	0.984	-0.0721
1.11115	-0.11306	0.983	-0.05255
1.1101	-0.14797	0.982	-0.0834
1.10905	-0.11905	0.981	-0.06545
1.108	-0.13773	0.98	-0.06545
1.10695	-0.09757	0.979	-0.03994
1.1059	-0.12436	0.978	-0.03616
1.10485	-0.0979	0.977	-0.04278
1.1038	-0.09477	0.976	-0.02103
1.10275	-0.08067	0.975	-0.02009
1.1017	-0.06864	0.974	0.00922
1.10065	-0.11944	0.973	0.01899
1.0996	-0.09757	0.972	0.01647
1.09855	-0.07429	0.971	0.0694
1.0975	-0.06445	0.97	0.06875
1.09645	-0.08347	0.969	0.0593
1.0954	-0.08453	0.968	0.03758
1.09435	-0.04045	0.967	0.08045
1.0933	-0.08168	0.966	0.0883
1.09225	-0.0711	0.965	0.0508
1.0912	-0.04609	0.964	0.07725
1.09015	-0.00555	0.963	0.0716
1.0891	-0.03305	0.962	0.0836
1.08805	-0.04081	0.961	0.08485
1.087	-0.04468	0.96	0.1176
1.08595	-0.04539	0.959	0.13775
1.0849	-0.04821	0.958	0.13365
1.08385	-0.04327	0.957	0.1066
1.0828	-0.03058	0.956	0.11635
1.08175	-0.01648	0.955	0.13145
1.0807	0.01383	0.954	0.1554
1.07965	-0.01155	0.953	0.17115
1.0786	-0.00203	0.952	0.17115
1.07755	0.000440727	0.951	0.17055
1.0765	-0.03058	0.95	0.1743
1.07545	0.05617	0.949	0.1844
1.0744	-0.01014	0.948	0.18315
1.07335	-0.00732	0.947	0.25185
1.0723	0.03358	0.946	0.19135
1.07125	-0.00591	0.945	0.2118
1.0702	0.02018	0.944	0.23165
1.06915	0.01172	0.943	0.24365
1.0681	0.04451	0.942	0.26
1.06705	0.04803	0.941	0.18
1.066	-0.00802	0.94	0.2203
1.06495	0.0438	0.939	0.27325
1.0639	0.02371	0.938	0.2613
1.06285	0.04839	0.937	0.2827
1.0618	0.08856	0.936	0.28995
1.06075	0.06109	0.935	0.272
1.0597	0.10092	0.934	0.26315
1.05865	0.06954	0.933	0.26665
1.0576	0.07027	0.932	0.25405
1.05655	0.05617	0.931	0.26445
1.0555	0.13091	0.93	0.2808
1.05445	0.06249	0.929	0.29565
1.0534	0.06322	0.928	0.2865
1.05235	0.11396	0.927	0.31295
1.0513	0.0875	0.926	0.3136
1.05025	0.10831	0.925	0.36905
1.0492	0.09706	0.924	0.33535
1.04815	0.10411	0.923	0.34825
1.0471	0.12173	0.922	0.34605
1.04605	0.13936	0.921	0.37315
1.045	0.13052	0.92	0.3407
1.04395	0.09986	0.919	0.37345
1.0429	0.13723	0.918	0.3741
1.04185	0.10199	0.917	0.32905
1.0408	0.11256	0.916	0.37345
1.03975	0.1647	0.915	0.38635
1.0387	0.11116	0.914	0.3533
1.03765	0.16968	0.913	0.3955
1.0366	0.14215	0.912	0.35895
1.03555	0.15413	0.911	0.36245
1.0345	0.15558	0.91	0.3911
1.03345	0.19715	0.909	0.39395
1.0324	0.17248	0.908	0.36745
1.03135	0.16615	0.907	0.37535
1.0303	0.1718	0.906	0.39835
1.02925	0.13936	0.905	0.3823
1.0282	0.14355	0.904	0.39455
1.02715	0.16789	0.903	0.4327
1.0261	0.21762	0.902	0.4289
1.02505	0.21057	0.901	0.4516
1.024	0.1619	0.9	0.41755
1.02295	0.19787	0.899	0.43145
1.0219	0.21164	0.898	0.4289
1.02085	0.18025	0.897	0.4431
1.0198	0.19083	0.896	0.44625
1.01875	0.19401	0.895	0.4453
1.0177	0.18411	0.894	0.4459
1.01665	0.21936	0.893	0.3955
1.0156	0.23312	0.892	0.41975
1.01455	0.21197	0.891	0.439
1.0135	0.19715	0.89	0.48815
1.01245	0.17035	0.889	0.47115
1.0114	0.2532	0.888	0.4661
1.01035	0.17885	0.887	0.47175
1.0093	0.24722	0.886	0.4869
1.00825	0.24336	0.885	0.4437
1.0072	0.22182	0.884	0.4793
1.00615	0.21018	0.883	0.4639
1.0051	0.27329	0.882	0.507
1.00405	0.23592	0.881	0.4806
1.003	0.2518	0.88	0.4415
1.00195	0.23452	0.879	0.46105
1.0009	0.24688	0.878	0.47995
0.99985	0.2169	0.877	0.47745
0.9988	0.22182	0.876	0.47805
0.99775	0.28319	0.875	0.47395
0.9967	0.23804	0.874	0.4727
0.99565	0.29869	0.873	0.49635
0.9946	0.28319	0.872	0.4831
0.99355	0.24722	0.871	0.5115
0.9925	0.27966	0.87	0.4932
0.99145	0.28778	0.869	0.502
0.9904	0.24968	0.868	0.4809
0.98935	0.27122	0.867	0.512
0.9883	0.28531	0.866	0.541
0.98725	0.32056	0.865	0.5095
0.9862	0.29164	0.864	0.511
0.98515	0.28106	0.863	0.5055
0.9841	0.30221	0.862	0.49635
0.98305	0.25992	0.861	0.5035
0.982	0.29164	0.86	0.521
0.98095	0.29303	0.859	0.5545
0.9799	0.27754	0.858	0.539
0.97885	0.29443	0.857	0.5235
0.9778	0.2899	0.856	0.516
0.97675	0.23206	0.855	0.4453
0.9757	0.29869	0.854	0.5075
0.97465	0.29443	0.853	0.5545
0.9736	0.32408	0.852	0.527
0.97255	0.29589	0.851	0.5235
0.9715	0.33326	0.85	0.496
0.97045	0.33499	0.849	0.561
0.9694	0.31771	0.848	0.563
0.96835	0.25253	0.847	0.563
0.9673	0.30154	0.846	0.4957
0.96625	0.3318	0.845	0.564

[truncated: 111 more sheets: Figure 4b, Figure 4c, Figure 4d, Figure 4e, Figure 4f, Figure 4g, Figure 4i, Figure 4j, Figure 4k, Figure 4l, Figure 5a, Figure 5b, Figure 5c, Figure 5d, Figure 5e, Figure 5f, Figure 5g, Figure  5h, Figure 5i, Figure 5j …]
